# Supplementary material for: Genome-Wide Association Study of Grape Texture Based on Puncture
Source: Int J Mol Sci. 2024 Dec 5;25(23):13065. doi: 10.3390/ijms252313065 (PMC11642401; doi:10.3390/ijms252313065)
Supplement: Supplementary file 1 [file ijms-25-13065-s001.zip]

Archive with 5 entries (5 files):
- supplementary figure.pdf
- Table S1.xlsx
- Table S2.xlsx
- Table S3.xlsx
- Table S4.xlsx
