# Supplementary material for: Genome-Wide Association Study of Grape Texture Based on Puncture
Source: Int J Mol Sci. 2024 Dec 5;25(23):13065. doi: 10.3390/ijms252313065 (PMC11642401; doi:10.3390/ijms252313065)
Supplement: Supplementary file 1 [file ijms-25-13065-s001.zip › Table S1.xlsx]

## Sheet: Sheet1
	Name	PPH(N)	PBD(mm)	PT(N.sec)	PB(N/sec)	SF(N)
1	228	2.657	3.445	4.281	-4.389	0.337
2	11-39	2.297	4.348	4.839	-9.661	0.398
3	60-1	3.429	3.223	5.388	-3.708	0.181
4	9-18-4	4.216	5.215	10.632	-40.571	0.482
5	Black seedless	1.764	3	2.74	-1.704	0.292
6	Catawba	2.731	3.947	4.837	-56.938	0.271
7	Crimson seedless	4.092	3.175	6.259	-50.158	0.465
8	Exotic	3.17	2.413	3.958	-1.394	0.247
9	Gold	4.139	3.62	8.225	-59.627	0.61
10	Golden Muscat	5.766	5.867	14.943	-130.748	0.384
11	jade seedless	2.779	1.792	2.777	-5.646	0.7
12	Kamea	2.779	1.987	2.951	-7.842	0.507
13	Midnight beauty(TS)	2.336	1.875	2.592	-3.583	0.459
14	Mutant of Thompson	2.132	3.002	3.539	-2.288	0.271
15	NY14528（B）	2.635	4.038	4.892	-9.362	0.212
16	Reliance	4.339	5.445	11.85	-103.789	0.243
17	Roseball	3.205	3.675	6.37	-12.077	0.483
18	SG	2.624	3.748	5.09	-3.066	0.483
19	Waltham cross	4.157	3.3	7.279	-8.583	0.936
20	Abjosh	3.042	3.179	5.37	-6.037	0.436
21	Muscat Adda	7.046	5.363	18.543	-90.725	0.58
22	Muscat Ottonel	1.898	4.18	3.58	-4.013	0.15
23	Ribier	3.061	3.589	5.609	-5.036	0.277
24	Afuali	3.232	3.511	5.749	-7.047	0.428
25	Alikesaini	2.488	2.515	3.22	-1.248	0.472
26	Roudingxiang	4.091	5.158	9.614	-78.21	0.254
27	Iona	3.743	3.125	5.616	-27.537	0.36
28	Aishenmeigui	2.649	4.228	5.399	-2.469	0.242
29	Madeleine Angenine	1.744	2.369	2.206	-1.329	0.439
30	Annamaliya	1.572	2.862	2.1	-6.66	0.472
31	Annamaliya(Yi)	1.892	2.363	2.62	-1.691	0.263
32	Ayaneskeal	4.171	3.721	7.241	-59.581	0.652
33	Otilia	2.625	4.209	5.678	-21.264	0.288
34	Queenora Seedless	3.34	2.886	5.224	-3.463	0.464
35	Irsay Oliver	3.159	4.711	7.909	-22.344	0.558
36	Loire Muscat	2.66	4.903	6.385	-14.621	0.318
37	Barbar rossa	2.547	2.569	3.527	-6.541	0.419
38	Banuo	2.936	4.578	5.935	-4.033	1.625
39	Bath	5.506	5.763	14.746	-121.728	0.37
40	Baidalayi	1.669	1.265	1.184	-2.807	0.718
41	Baijixin	4.144	3.703	7.383	-21.324	0.355
42	White Rozaki	4.422	3.593	7.948	-13.862	0.472
43	Baimeikang	3.849	5.436	9.448	-54.46	0.583
44	Chaani blanc	2.221	2.819	3.226	-4.971	0.209
45	Baixiangjiao	5.312	5.689	12.424	-61.212	0.516
46	Bao д-ч	2.658	3.226	4.477	-1.809	0.443
47	Boulgal	3.039	3.199	5.018	-2.175	0.36
48	Boulgal(luo)	3.198	4.237	6.456	-6.868	0.365
49	Beimeijia	3.934	3.772	7.159	-41.71	0.363
50	Beijiagan	2.763	3.855	5.166	-16.318	0.386
51	Bailey	2.49	3.523	4.193	-38.15	0.254
52	Muscat Bailey	3.565	5.385	8.944	-53.954	0.592
53	Bianco	5.943	6.038	17.08	-48.775	0.312
54	Julski Beaser	2.755	2.896	4.051	-2.012	0.591
55	Lady Washington	3.686	3.876	7.005	-82.805	0.324
56	Albert Royal	3.205	3.641	6.057	-4.711	0.331
57	Hakata White	6.731	3.322	10.91	-222.657	0.789
58	Muscat timpuriu de Bucuresti	2.143	3.452	3.782	-2.906	0.327
59	Braginne	3.454	4.797	8.226	-16.158	0.385
60	Bronx Seedless	2.766	4.807	6.787	-19.971	0.232
61	Chaobaoerjiaer	5.61	5.918	13.766	-142.574	0.446
62	Cuihong	9.089	4.711	19.11	-332.684	0.81
63	Cuiyu	2.291	3.86	4.668	-3.094	0.211
64	Taihei Delaware	3.892	3.926	6.819	-48.85	0.774
65	Djoura ousioum	6.145	4.059	12.533	-90.696	0.496
66	Difu 1 hao	2.952	5.895	7.222	-33.003	0.703
67	Delaware	3.463	4.926	8.515	-24.062	0.347
68	Muscat Dunvasky	2.488	3.466	4.673	-5.61	0.235
69	Honey	6.76	5.746	18.171	-161.233	0.259
70	Dulumei	3.565	3.114	5.315	-4.038	0.588
71	Roussky Concord	2.583	3.681	4.361	-44.382	0.319
72	Urbana	4.453	3.093	5.944	-18.846	0.387
73	Yarly Madeleine	2.587	4.85	6.067	-25.892	0.311
74	Vanerssa Secdless	3.79	3.024	5.8	-47.835	0.914
75	Mathias Aromatic	5.158	4.757	11.748	-69.616	0.446
76	Mathias Aromatic1	4.223	4.518	8.698	-110.061	0.201
77	Mathias Aromatic2	3.274	6.107	8.937	-45.1	0.249
78	Zana	4.292	2.91	6.772	-15.388	0.68
79	Cardinal	5.393	3.756	9.729	-124.718	0.806
80	Feicuimeigui	5.545	4.214	11.026	-90.477	0.407
81	Pink seedless	2.734	3.679	4.95	-2.595	0.239
82	Pink Ayisuna	2.095	2.206	2.47	-2.094	0.786
83	KopHa Pouple	3.302	4.696	7.577	-7.469	0.713
84	Luputao1hao	3.666	3.345	7.117	-35.112	0.255
85	Fenghuang51	3.861	2.165	4.598	-24.778	1.008
86	Muscat Foss	2.516	4.565	5.446	-14.268	0.289
87	Fudao	3.421	4.398	7.534	-56.487	0.247
88	High Bailey	2.744	2.863	4.49	-2.629	0.485
89	Highland	4.778	4.318	9.694	-71.705	0.301
90	Takachiho	5.089	5.635	13.591	-55.555	0.42
91	Takasago	3.373	3.447	5.46	-38.717	0.34
92	Gaote	1.666	3.065	2.697	-7.869	0.246
93	Gorby	4.082	3.961	8.632	-67.731	0.374
94	Colombard	2.774	3.745	5.117	-2.458	0.412
95	Goethe	2.717	4.059	5.361	-14.066	0.358
96	Guibao	4.141	4.963	9.721	-54.765	0.524
97	Luputao 4 hao	4.301	4.094	9.365	-11.66	0.388
98	Guifuren	3.102	3.859	6.12	-7.341	0.391
99	Guizhoushuijing	3.679	4.399	8.178	-101.864	0.245
100	Hartford	2.817	3.37	4.895	-36.034	0.826
101	Hatbar	4.622	5.479	12.377	-120.041	0.271
102	Herbet	3.923	5.096	9.242	-102.664	0.276
103	Heifeng	3.068	4.896	6.745	-73.587	0.091
104	Khalili noir	2.756	4.335	5.169	-16.011	0.642
105	Black Hamburg	1.978	3.256	3.552	-4.967	0.61
106	Heijixin	4.046	3.953	7.407	-14.029	0.255
107	Noir decrimee	1.834	2.182	2.25	-2.316	0.466
108	Heilachaji	2.677	3.17	4.156	-20.378	0.275
109	Black Rose	1.603	2.112	1.852	-0.756	0.307
110	Pensal blanco	7.295	6.174	19.79	-129.801	1.313
111	Black swan	1.59	2.267	1.847	-0.858	0.332
112	Hecshani	2.744	2.679	3.621	-1.731	0.482
113	Black banana	4.797	5.079	11.751	-57.879	0.466
114	Heixuanfeng	5.194	4.495	11.568	-104.972	0.269
115	Heiyouliang	2.145	3.852	4.344	-15.575	0.372
116	Ruby Seedless	4.017	3.733	8.044	-5.344	0.531
117	Hongbilute	2.367	2.103	2.736	-1.412	0.728
118	Renitaka	2.976	2.322	3.841	-26.951	0.794
119	Gousale kara	2.523	2.947	3.843	-1.773	0.265
120	Flame seedless	3.307	2.017	3.918	-14.493	0.751
121	Hungaria	3.036	3.855	6.037	-16.12	0.47
122	Honglianzi	4.329	4.903	9.957	-63.216	0.344
123	Blush Seedless	1.848	2.566	2.661	-1.159	0.33
124	Rosario Rosso	5.751	5.84	16.561	-137.168	0.422
125	Hongshuangwei	4.305	3.719	7.39	-13.659	0.233
126	Hongsidi	2.927	3.614	5.392	-8.313	0.444
127	Hongsiweisen	2.691	3.51	4.734	-2.38	0.456
128	Black Monukka	2.34	2.915	3.683	-1.708	0.352
129	Hongxiangjiao	4.646	5.999	12.171	-92.779	0.429
130	Hongxing	2.042	2.835	2.843	-1.341	0.333
131	Flame Muscat	5.521	5.954	15.437	-114.253	0.319
132	Hongze	1.751	3.267	2.698	-23.826	0.558
133	Amber	2.91	4.316	5.939	-65.293	0.523
134	Hanazawa1	2.022	3.61	4.334	-19.018	0.44
135	Huafuputao	3.509	4.607	8.056	-16.378	0.229
136	Huangmisi	2.443	2.955	3.862	-3.93	0.311
137	Mars Seedless	4.372	5.266	11.707	-83.801	0.274
138	Horigon	3.086	4.107	6.068	-86.044	0.365
139	Jilaer	4.471	2.908	6.485	-65.514	0.59
140	Canada Muscat	4.607	4.358	9.523	-110.41	0.416
141	Kaiotome	5.262	3.622	8.885	-79.441	0.662
142	Jinmeigui	3.607	4.585	7.629	-40.359	0.346
143	Golden Finger	2.442	3.445	4.337	-2.139	0.389
144	Jinsuiputao	5.077	3.896	10.645	-62.335	1.012
145	Jintian0608	3.367	2.371	4.43	-11.988	0.551
146	Jintianhong	4.659	3.61	8.7	-31.7	0.413
147	Jintianmeigui	3.17	3.785	6.281	-4.552	0.261
148	Jinsuiwuhelu	3.185	3.993	6.221	-2.837	0.314
149	Jingfengwuhe	2.625	3.877	5.454	-19.001	0.208
150	Jingxiangyu	3.054	2.506	3.882	-26.205	0.588
151	Jingxiu	4.943	2.507	6.088	-116.587	1.126
152	Jingyu	4.297	5.367	11.311	-13.406	0.397
153	Jingzijing	2.697	3.465	4.782	-1.829	0.232
154	Juwang	1.407	2.396	1.674	-2.502	0.136
155	Canad Seedless	5.708	6.225	16.962	-158.225	0.577
156	Kashimeigui	2.358	2.603	3.17	-2.1	0.282
157	Chasselas napaleon	3.305	4.703	7.678	-78.414	0.16
158	TriumpH	3.87	4.454	9.446	-5.83	0.303
159	Compell	2.341	2.889	3.307	-8.131	0.302
160	Kangnainuo	2.297	1.601	2.056	-2.741	0.458
161	Canadice	5.155	3.204	8.495	-72.802	0.759
162	Kelimukaonisong	2.696	3.125	4.15	-1.735	0.343
163	Kelina	2.904	5.401	7.082	-81.544	0.236
164	Khoussaine khelime barmak	5.271	3.947	8.84	-97.211	0.914
165	Kutesaita	2.773	2.679	3.992	-2.195	0.609
166	Rekord	2.584	4.048	5.277	-7.039	0.35
167	Leikemangte	3.291	4.296	7.11	-34.421	0.444
168	Dawn Seedless	3.99	3.024	6.51	-28.115	0.663
169	Rizamat	2.023	1.513	1.794	-6.009	0.652
170	Lival	2.424	2.296	3.373	-1.879	0.293
171	Longyan	6.173	6.181	17.79	-132.907	0.351
172	Lushaji	2.125	3.559	3.778	-9.875	0.287
173	Luodejiangguo	3.592	2.801	4.807	-13.043	0.394
174	Muscat Violet Commmon	5.64	6.415	16.049	-153.048	0.506
175	Rommel	2.452	4.091	5.171	-23.181	0.374
176	Royal Rose	2.653	4.482	5.393	-3.443	0.949
177	Lvnai	2.188	3.74	4.005	-6.247	0.333
178	Lvputao	1.943	3.611	3.63	-6.202	0.459
179	Manai	1.944	2.176	2.231	-1.005	0.428
180	Rose Gueen	1.952	3.077	2.941	-5.321	0.808
181	Governor Rose	4.228	4.624	9.498	-44.142	0.319
182	Mascat hamburg	4.693	5.751	12.634	-68.664	0.513
183	Meiguiyi	2.821	4.217	5.875	-24.192	0.161
184	Beauty seedless	1.926	2.519	2.818	-2.352	0.235
185	Manicure Finger	5.079	2.94	6.133	-73.502	0.788
186	Meizhoubai	3.994	4.75	9.021	-117.122	0.255
187	Mihaer	3.123	4.435	6.928	-30.582	0.309
188	Mill	6.804	5.913	19.64	-195.361	0.728
189	Moldova	5.01	5.25	11.941	-117.978	0.216
190	Mudanhong	5.629	4.014	10.874	-54.42	0.437
191	Meiyehei	4.654	4.168	9.217	-53.487	0.438
192	Naduoer	2.836	3.935	5.192	-1.913	0.292
193	Napoka	3.391	2.059	4.131	-17.389	0.793
194	Nasaili	1.794	2.386	2.203	-3.512	0.211
195	Neijingxiang	3.042	3.369	5.534	-6.112	0.474
196	Niagara	3.499	4.176	7.201	-46.916	0.245
197	Nimrang	3.771	3.431	6.622	-7.752	0.513
198	Ningxiawuhebai	3.68	4.613	8.627	-68.356	0.221
199	Niuxin	3.192	3.818	5.834	-10.87	0.423
200	New York Muscat	3.02	4.123	5.988	-19.124	0.539
201	Niuyuemeiguixiang	3.43	4.383	7.488	-24.856	0.467
202	Paikaer	2.312	3.465	3.995	-2.302	0.402
203	Aromatic of pecs	2.325	3.208	3.565	-8.646	0.423
204	Pannoniavin	3.446	2.92	4.602	-43.91	0.593
205	Pinger	2.897	4.043	5.732	-3.669	0.271
206	Mascat plevenski	3.7	3	5.725	-22.556	0.618
207	Qichakapulie	3.866	3.594	6.943	-2.223	0.409
208	Qiaqiwahe	1.173	1.258	0.859	-0.856	0.552
209	Qiaobao 2	4.112	4.513	8.803	-60.078	0.414
210	Qiaowushen	1.507	1.6	1.396	-2.057	0.368
211	Qingzi	3.653	5.171	8.964	-103.734	0.309
212	Joanne Charnice	3.555	4.115	7.298	-5.453	0.442
213	Qiuhongbao	3.544	2.486	4.844	-48.19	0.689
214	Qiumi	2.493	3.289	3.763	-17.683	0.712
215	Autumn Royal	4.283	3.56	8.371	-5.196	0.475
216	Qiubai	3.821	4.254	7.906	-37.942	0.274
217	Ribenpinzhong	4.538	3.972	8.332	-92.779	0.316
218	Rilujiewei	3.11	2.68	4.149	-11.021	0.541
219	Ribier	3.484	4.048	7.227	-20.223	0.334
220	Ciotat Chasselas	2.53	3.755	4.826	-3.725	0.213
221	Sando khani	2.487	2.865	3.748	-2.343	0.409
222	Shasibadaer	2.587	4.575	5.71	-18.27	0.205
223	Pearl of csaba	2.147	4.442	4.593	-21.898	0.283
224	Shennongjinhuanghou	4.782	4.765	11.935	-83.42	0.355
225	Shaengli	3.077	3.617	6.307	-1.902	0.23
226	Shiliuhong	2.536	3.365	4.436	-4.683	0.696
227	Steuben	2.367	2.411	2.783	-3.449	0.614
228	Skenderg	3.929	4.385	8.993	-23.366	0.432
229	Slenuben	3.63	4.245	7.558	-58.633	0.306
230	Sipahanbao	2.582	4.595	5.801	-32.694	0.463
231	Su 46	4.237	2.938	6.173	-80.093	0.327
232	Sudani	2.527	3.623	4.848	-6.311	0.438
233	Tiankangmeigui	2.555	3.093	4.202	-15.918	0.297
234	Tample	4.126	2.99	5.53	-19.491	0.645
235	Taotailang	3.676	2.946	5.056	-24.28	0.389
236	Tebieheidali	3.267	4.325	7.038	-36.286	0.27
237	Muscat Angel	3.098	3.585	5.182	-40.126	0.42
238	Tuoketuo	2.959	3.563	5.164	-6.247	0.393
239	Waerse	3.716	3.931	7.91	-17.681	0.414
240	Watekangwuhe	1.201	1.661	1.089	-0.482	0.432
241	Wanxia	3.595	4.418	7.646	-34.899	0.31
242	Victoria	4.824	4.103	10.55	-129.571	0.379
243	Vergennes	4.111	4.039	8.201	-36.19	0.308
244	Weilameigui	4.449	5.788	12.055	-66.347	0.515
245	Weike	4.441	4.33	9.566	-9.498	0.589
246	Woyijinuo	3.555	2.627	4.779	-6.038	0.687
247	Wuzibiekemeigui	4.521	4.729	10.592	-68.116	0.891
248	Tompsons seedless	3.256	4.009	6.465	-5.784	0.34
249	Tompsons seedless 1	1.652	1.537	1.381	-1.829	0.532
250	Centennial Seedless	2.935	3.129	4.77	-5.897	0.486
251	Wuhemeigui	4.331	4.212	9.406	-4.781	0.277
252	Honey Seedless	3.723	4.981	8.987	-81.881	0.237
253	Wuhezi	2.822	2.731	4.149	-5.219	0.364
254	Xinong 20	3.001	4.27	6.539	-5.484	0.365
255	Xiying	2.478	3.662	4.598	-4.156	0.248
256	Xiabai	2.604	4.345	5.332	-16.236	0.218
257	Champion	2.211	2.97	3.387	-3.578	0.464
258	Xiangfei	2.976	2.788	4.397	-2.602	0.247
259	Xiangyue	3.735	4.166	7.513	-59.504	0.354
260	Muscat Mathiasz Janosne	3.795	5.312	9.497	-42.531	0.489
261	Cinsaut	2.384	3.845	4.501	-3.43	0.398
262	Rose cioutat	3.276	3.721	6.006	-15.395	0.447
263	Yalian	1.352	2.131	1.421	-0.709	0.225
264	Mascat of alexandria	4.361	5.319	11.768	-25.719	0.367
265	Yanhong	2.209	3.356	3.744	-3.171	0.338
266	Yanggeer	2.326	3.278	4.017	-2.459	0.431
267	Yangputao	1.539	2.443	1.971	-2.085	0.254
268	Yipinxiang	2.726	3.541	4.707	-23.834	0.383
269	Millennium	4.27	4.47	9.305	-6.191	0.588
270	Kocsias Irma	3.043	4.646	7.335	-17.205	0.752
271	Yiliputao	4.018	4.437	8.989	-30.803	0.28
272	Elizabeth grape	5.527	5.64	14.038	-77.471	0.537
273	Yilixiangputao	5.306	5.985	15.298	-47.052	0.479
274	Itchkimar	4.314	3.89	8.541	-15.28	0.307
275	Yisibishali	2.319	2.135	2.679	-2.652	0.453
276	Ltalia	5.168	3.421	8.963	-81.724	0.634
277	Rose Ltalia	3.391	4.585	8.161	-17.155	0.344
278	Yuantian 314	2.163	2.329	2.717	-1.632	0.569
279	Yuanliqiaowushen	2.58	3.399	4.726	-3.476	0.246
280	cardinal	4.325	3.808	8.117	-51.11	0.576
281	Zaokangbao	2.884	2.183	3.4	-4.349	0.575
282	Zaomeigui	2.738	3.137	4.926	-8.272	0.324
283	Zaomoli	3.593	4.947	8.767	-27.086	0.201
284	Zaoshuheihuxiang	3.868	4.469	8.687	-51.344	0.462
285	Flame seedless	4.418	2.197	4.881	-154.138	0.783
286	Zaoshumeiguixiang	4.213	3.383	8.079	-61.27	0.593
287	Zaotianmeiguixiang	3.04	4.999	7.337	-7.862	0.556
288	Zexiang	5.316	5.624	14.523	-132.051	0.229
289	Zeyu	4.007	5.202	10.664	-43.025	0.532
290	Zhuosexaing	4.21	3.609	7.577	-88.543	0.312
291	Zhengfuputao	2.7	4.961	6.28	-44.368	0.113
292	Zhengguo 16	4.225	4.221	9.245	-56.62	0.251
293	Zhengguo 21	3.599	4.421	7.49	-83.963	0.296
294	Zhengguo 28	2.746	4.187	5.725	-26.201	0.565
295	Zhengguo 3	3.809	2.902	6.181	-2.696	0.529
296	Zhengguo 4	4.293	5.48	10.41	-61.394	0.306
297	Zhengguo 5	4.319	6.004	12.005	-79.222	0.402
298	Zhengguo 8	2.278	3.777	3.661	-3.962	0.244
299	Zhengkang 1	2.909	4.806	6.192	-39.884	0.384
300	Zhengzhouzaohong	3.851	5.804	9.803	-84.257	0.38
301	Zhiyuan540	6.735	6.326	19.239	-196.747	0.494
302	DUNKELFEL DER	2.882	4.671	6.665	-25.468	0.412
303	Zifeng	3.702	3.507	7.187	-9.464	0.496
304	ZIFENG	4.12	3.793	8.896	-29.253	0.534
305	Ziguang	4.161	4.328	9.588	-28.465	0.514
306	Zijixin	4.207	3.936	8.442	-53.186	0.342
307	Ziputao	2.799	5.044	7.301	-18.354	0.315
308	Zitao	3.277	3.823	6.203	-9.478	0.326
309	Zizao	5.473	4.725	12.191	-162.898	0.479
310	Zizhenzhu	3.49	3.23	5.637	-11.014	0.449
311	1288/38	3.149	0.038	6.093	-11.483	0.927
312	1382/12	4.532	0.039	9.219	-10.267	1.028
313	Bianca	3.658	4.059	7.394	-12.404	0.632
314	ge.ga47-42	4.132	3.892	7.524	-4.738	0.812
315	gf.67-198-3	4.908	4.808	11.604	-45.827	0.783
316	gf.b2-11	1.945	2.982	2.873	-7.337	0.643
317	gf.c41-44	3.278	3.932	6.427	-14.251	0.765
318	gf.ga48-12	4.681	4.609	10.55	-99.646	0.316
319	gf.ga52-42	2.219	3.266	3.598	-3.394	0.514
320	gf.ga97-45	2.569	3.69	4.499	-15.92	0.307
321	Leonmillt	2.822	3.287	4.262	-6.528	1.137
322	Mareehal Franch	2.68	3.233	3.869	-10.422	0.801
323	S.2007	2.87	3.885	5.38	-4.554	0.677
324	S.4986	3.839	3.549	6.597	-32.78	0.958
325	S.5279	2.527	2.897	3.753	-15.809	0.395
326	S.6059	4.469	4.107	8.609	-49.421	0.557
327	S.7053	2.73	3.39	4.356	-2.262	0.482
328	S.8746	2.779	4.015	4.864	-18.665	0.812
329	S.9110	3.026	3.689	5.534	-26.623	0.401
330	S.V.12-308	3.776	3.832	6.746	-77.579	0.36
331	S.V.12-328	3.21	3.65	6.058	-16.591	0.581
332	S.V.12-413	4.523	4.301	9.012	-21.881	0.525
333	S.V.20-743	3.722	4.566	7.995	-71.401	0.447
334	SV12308	5.885	5.635	15.658	-95.676	0.586
335	vognol	4.12	4.572	8.451	-14.667	0.739
336	Alb Romomi nese	1.782	0.032	3.313	-13.928	0.275
337	Aff	2.607	4.208	5.479	-28.623	0.3
338	Alikesi	3.736	0.04	7.637	-7.154	0.496
339	Aleatico	3.068	0.048	7.183	-31.981	0.367
340	Amas	4.246	0.051	10.898	-42.082	0.463
341	Olkhovsky	3.871	0.04	7.446	-45.071	0.311
342	Oliyong	4.053	3.921	8.169	-15.729	0.61
343	Barbera	4.401	4.512	9.229	-51.808	1.164
344	Baco noir	2.263	3.116	3.378	-16.586	0.954
345	Cayuga White	2.326	2.976	3.805	-25.696	0.374
346	Kokour Blanc	2.392	0.031	3.803	-1.882	0.483
347	Clairette blanc	4.56	3.594	7.639	-18.78	0.758
348	Bailaqina	1.426	2.363	1.816	-2.718	0.404
349	Rara Alba	1.849	1.911	1.875	-4.544	0.393
350	Seibel Blanc	3.767	4.283	7.833	-44.291	0.506
351	Slanka menka biela	4.096	4.864	9.608	-80.804	0.383
352	Baiyvni	3.55	0.046	8.159	-13.51	1.843
353	Beabecel	1.546	3.088	2.542	-1.81	0.418
354	Beichun	5.784	4.421	13.087	-154.841	0.421
355	Petite Bouschet	5.235	0.051	13.069	-26.928	0.445
356	Baiey A	5.709	4.365	12.305	-159.94	0.407
357	Bideluokeximeinie	3.214	0.053	7.804	-60.568	0.445
358	Pollux	3.344	3.656	5.784	-27.785	0.642
359	Boqiu	3.826	3.5	7.255	-17.448	0.655
360	Pozsoni	3.122	4.436	6.814	-7.278	0.579
361	Portan	2.721	0.044	5.284	-22.777	0.543
362	Bouaki Tach	3.252	0.053	7.788	-6.977	0.452
363	Bouaki nor	4.671	0.051	11.346	-27.402	0.662
364	Bujisuli	2.509	3.021	3.789	-9.086	0.453
365	Chaerqin	2.894	3.836	5.413	-5.023	0.391
366	Deyin 84-1	1.879	2.927	2.847	-3.556	0.592
367	Deyin 84-2	4.17	0.044	8.667	-52.574	0.991
368	Deyin 84-5	3.88	0.043	7.5	-18.479	0.55
369	Blue French	2.189	3.692	4.229	-3.871	0.537
370	Phoenix	2.042	2.64	2.844	-3.621	0.312
371	Forastiera	4.682	3.603	8.051	-98.56	0.343
372	Galbena verde	2.931	4.079	5.472	-18.094	0.451
373	Riesling Forte	2.891	0.041	5.84	-21.942	0.417
374	Gueneussa Tzibil	4.217	4.891	11.003	-50.807	0.315
375	Grenache	5.045	0.06	13.924	-61.595	1.265
376	Gongniang 1	7.261	5.969	19.813	-99.692	0.583
377	Ltalian Riesling	5.765	4.398	10.937	-18.842	0.792
378	BABEASCA NEAGRA	3.305	4.113	6.397	-8.297	0.559
379	Heibatuda	2.75	3.892	5.213	-17.933	0.423
380	Heibaierkeweier	3.445	4.567	7.319	-29.829	0.342
381	Heibieerkaofu	2.856	2.116	3.064	-17.148	0.503
382	Heifeijia	2.546	3.601	4.355	-2.908	0.728
383	Stary goru	2.351	4.012	4.68	-24.593	0.326
384	Black Gueen	2.356	2.585	3.567	-3.316	0.716
385	Gamay Noir	3.758	0.048	9.064	-46.698	0.729
386	Heijianiang	4.952	4.423	11.824	-97.965	0.874
387	Madeleine Noir	3.023	4.384	6.527	-25.431	0.552
388	Medoc Noir	4.202	0.049	9.773	-47.729	0.45
389	Seibel Noir	2.292	3.69	3.834	-9.822	0.678
390	Heixiexi	2.414	2.734	3.177	-4.978	0.397
391	Hongjinjili	3.484	0.037	5.877	-4.941	0.272
392	Hongmeigui	1.888	3.338	3.143	-1.52	0.332
393	Gamay Teinturier	3.315	0.034	5.562	-3.174	0.569
394	Bacchus	3.301	3.972	6.66	-39.107	0.246
395	Kamabikaki	3.032	3.995	6.063	-46.993	0.562
396	Castor	2.456	2.858	3.655	-7.504	0.417
397	Kaifanxiya	1.992	3.157	2.977	-1.619	0.34
398	Grasa de Cotnar	4.514	0.055	10.984	-73.357	0.495
399	Cot	1.93	0.036	3.521	-3.927	0.284
400	French colombard	5.521	0.037	10.178	-91.505	1.025
401	Lafeibailanqi	3.017	3.737	5.585	-28.468	0.322
402	Lagaite	4.631	3.924	8.167	-6.315	0.507
403	Madame Lussan	1.965	2.897	2.918	-2.499	0.7
404	Mafulutewaerning	3.88	3.543	6.419	-18.883	0.461
405	Bastardo Magaratch	4.247	0.046	9.996	-56.857	0.481
406	Maliwaxiya	5.298	0.051	12.551	-70.631	0.763
407	Medovec	6.141	0.05	13.701	-133.257	1.047
408	Skiroka Melnishka losa	5.371	4.855	12.652	-112.265	0.455
409	Meiguixing	3.607	0.034	5.849	-9.726	0.971
410	Neuburgske	7.086	0.057	19.275	-60.803	0.579
411	Lime tree leaves	4.605	0.05	10.711	-100.579	0.784
412	Qiaonike	4.146	0.046	9.409	-37.895	0.367
413	Qiekelahe	5.321	0.046	10.764	-29.466	1.104
414	Sary pandass	2.346	3.217	3.708	-3.76	0.272
415	Shanxi80	3.905	3.811	6.832	-6.168	0.698
416	Cabernet Gernischet	6.433	5.215	16.18	-87.15	0.793
417	Su34	4.203	0.049	9.319	-17.108	0.231
418	Su50	4.977	4.465	10.162	-51.431	0.548
419	Sauvignon Blanc	2.805	3.729	5.168	-11.928	0.488
420	Taphay	4.786	0.052	12.513	-35.301	0.701
421	Tafulisi	4.428	3.905	8.531	-49.795	0.366
422	Tawuxi	3.887	0.043	7.762	-9.247	0.875
423	Toscana Malavasia	3.237	0.038	5.866	-21.352	0.553
424	Waerna	1.691	2.931	2.516	-4.993	0.663
425	Verdot	3.14	3.01	4.776	-8.456	0.543
426	Womula	1.927	3.435	3.438	-5.537	0.253
427	Sibirkovy	2.206	3.403	4.039	-8.507	0.321
428	Silva	2.799	3.627	4.994	-4.542	0.403
429	Xilengxia	3.475	2.61	4.359	-41.72	0.696
430	Sirius	2.89	3.667	5.59	-13.812	0.271
431	Xiafulani	5.106	4.593	10.77	-111.089	0.426
432	Xiaoheiputao	4.076	4.306	7.031	-51.552	1.146
433	Yekeshilaer	2.9	3.907	5.416	-12.202	0.282
434	Yetes	3.682	0.041	7.581	-87.306	0.59
435	Serin E	4.238	0.045	8.899	-47.713	0.719
436	Yida	3.77	4.185	7.307	-9.795	0.315
437	Zhengguo 25	2.268	3.881	4.085	-12.679	0.865
