# Supplementary material for: Genome-Wide Association Study of Grape Texture Based on Puncture
Source: Int J Mol Sci. 2024 Dec 5;25(23):13065. doi: 10.3390/ijms252313065 (PMC11642401; doi:10.3390/ijms252313065)
Supplement: Supplementary file 1 [file ijms-25-13065-s001.zip › Table S2.xlsx]

## Sheet: cluster
	Name	PPH(N)	PBD(mm)	PT(N.sec)	PB(N/sec)	SF(N)	Comprehensive clustering
1	228	Ⅳ	Ⅳ	Ⅱ	Ⅳ	Ⅳ	Ⅳ
2	11-39	Ⅳ	Ⅳ	Ⅱ	Ⅳ	Ⅳ	Ⅳ
3	60-1	Ⅳ	Ⅳ	Ⅳ	Ⅳ	Ⅱ	Ⅳ
4	9-18-4	Ⅱ	Ⅲ	Ⅲ	Ⅲ	Ⅳ	Ⅱ
5	Black seedless	Ⅲ	Ⅱ	Ⅱ	Ⅳ	Ⅱ	Ⅳ
6	Catawba	Ⅳ	Ⅳ	Ⅱ	Ⅱ	Ⅱ	Ⅱ
7	Crimson seedless	Ⅱ	Ⅳ	Ⅳ	Ⅲ	Ⅳ	Ⅱ
8	Exotic	Ⅳ	Ⅱ	Ⅱ	Ⅳ	Ⅱ	Ⅳ
9	Gold	Ⅱ	Ⅳ	Ⅳ	Ⅱ	Ⅲ	Ⅱ
10	Golden Muscat	Ⅰ	Ⅲ	Ⅰ	Ⅰ	Ⅳ	Ⅰ
11	jade seedless	Ⅳ	Ⅱ	Ⅱ	Ⅳ	Ⅰ	Ⅳ
12	Kamea	Ⅳ	Ⅱ	Ⅱ	Ⅳ	Ⅳ	Ⅳ
13	Midnight beauty(TS)	Ⅳ	Ⅱ	Ⅱ	Ⅳ	Ⅳ	Ⅳ
14	Mutant of Thompson	Ⅲ	Ⅱ	Ⅱ	Ⅳ	Ⅱ	Ⅳ
15	NY14528（B）	Ⅳ	Ⅳ	Ⅱ	Ⅳ	Ⅱ	Ⅳ
16	Reliance	Ⅱ	Ⅲ	Ⅲ	Ⅰ	Ⅱ	Ⅰ
17	Roseball	Ⅳ	Ⅳ	Ⅳ	Ⅳ	Ⅳ	Ⅳ
18	SG	Ⅳ	Ⅳ	Ⅳ	Ⅳ	Ⅳ	Ⅳ
19	Waltham cross	Ⅱ	Ⅳ	Ⅳ	Ⅳ	Ⅰ	Ⅳ
20	Abjosh	Ⅳ	Ⅳ	Ⅳ	Ⅳ	Ⅳ	Ⅳ
21	Muscat Adda	Ⅰ	Ⅲ	Ⅰ	Ⅰ	Ⅲ	Ⅱ
22	Muscat Ottonel	Ⅲ	Ⅳ	Ⅱ	Ⅳ	Ⅱ	Ⅳ
23	Ribier	Ⅳ	Ⅳ	Ⅳ	Ⅳ	Ⅱ	Ⅳ
24	Afuali	Ⅳ	Ⅳ	Ⅳ	Ⅳ	Ⅳ	Ⅳ
25	Alikesaini	Ⅳ	Ⅱ	Ⅱ	Ⅳ	Ⅳ	Ⅳ
26	Roudingxiang	Ⅱ	Ⅲ	Ⅳ	Ⅰ	Ⅱ	Ⅱ
27	Iona	Ⅱ	Ⅳ	Ⅳ	Ⅲ	Ⅳ	Ⅲ
28	Aishenmeigui	Ⅳ	Ⅳ	Ⅳ	Ⅳ	Ⅱ	Ⅳ
29	Madeleine Angenine	Ⅲ	Ⅱ	Ⅱ	Ⅳ	Ⅳ	Ⅳ
30	Annamaliya	Ⅲ	Ⅱ	Ⅱ	Ⅳ	Ⅳ	Ⅳ
31	Annamaliya(Yi)	Ⅲ	Ⅱ	Ⅱ	Ⅳ	Ⅱ	Ⅳ
32	Ayaneskeal	Ⅱ	Ⅳ	Ⅳ	Ⅱ	Ⅰ	Ⅱ
33	Otilia	Ⅳ	Ⅳ	Ⅳ	Ⅳ	Ⅱ	Ⅲ
34	Queenora Seedless	Ⅳ	Ⅱ	Ⅳ	Ⅳ	Ⅳ	Ⅳ
35	Irsay Oliver	Ⅳ	Ⅳ	Ⅳ	Ⅳ	Ⅲ	Ⅲ
36	Loire Muscat	Ⅳ	Ⅲ	Ⅳ	Ⅳ	Ⅳ	Ⅳ
37	Barbar rossa	Ⅳ	Ⅱ	Ⅱ	Ⅳ	Ⅳ	Ⅳ
38	Banuo	Ⅳ	Ⅳ	Ⅳ	Ⅳ	Ⅰ	Ⅳ
39	Bath	Ⅰ	Ⅲ	Ⅰ	Ⅰ	Ⅳ	Ⅰ
40	Baidalayi	Ⅲ	Ⅱ	Ⅱ	Ⅳ	Ⅰ	Ⅳ
41	Baijixin	Ⅱ	Ⅳ	Ⅳ	Ⅳ	Ⅳ	Ⅲ
42	White Rozaki	Ⅱ	Ⅳ	Ⅳ	Ⅳ	Ⅳ	Ⅳ
43	Baimeikang	Ⅱ	Ⅲ	Ⅳ	Ⅱ	Ⅲ	Ⅱ
44	Chaani blanc	Ⅲ	Ⅱ	Ⅱ	Ⅳ	Ⅱ	Ⅳ
45	Baixiangjiao	Ⅰ	Ⅲ	Ⅲ	Ⅱ	Ⅲ	Ⅱ
46	Bao д-ч	Ⅳ	Ⅳ	Ⅱ	Ⅳ	Ⅳ	Ⅳ
47	Boulgal	Ⅳ	Ⅳ	Ⅳ	Ⅳ	Ⅳ	Ⅳ
48	Boulgal(luo)	Ⅳ	Ⅳ	Ⅳ	Ⅳ	Ⅳ	Ⅳ
49	Beimeijia	Ⅱ	Ⅳ	Ⅳ	Ⅲ	Ⅳ	Ⅱ
50	Beijiagan	Ⅳ	Ⅳ	Ⅳ	Ⅳ	Ⅳ	Ⅳ
51	Bailey	Ⅳ	Ⅳ	Ⅱ	Ⅲ	Ⅱ	Ⅲ
52	Muscat Bailey	Ⅱ	Ⅲ	Ⅳ	Ⅱ	Ⅲ	Ⅱ
53	Bianco	Ⅰ	Ⅲ	Ⅰ	Ⅲ	Ⅳ	Ⅱ
54	Julski Beaser	Ⅳ	Ⅱ	Ⅱ	Ⅳ	Ⅲ	Ⅳ
55	Lady Washington	Ⅱ	Ⅳ	Ⅳ	Ⅰ	Ⅳ	Ⅱ
56	Albert Royal	Ⅳ	Ⅳ	Ⅳ	Ⅳ	Ⅳ	Ⅳ
57	Hakata White	Ⅰ	Ⅳ	Ⅲ	Ⅰ	Ⅰ	Ⅰ
58	Muscat timpuriu de Bucuresti	Ⅲ	Ⅳ	Ⅱ	Ⅳ	Ⅳ	Ⅳ
59	Braginne	Ⅳ	Ⅳ	Ⅳ	Ⅳ	Ⅳ	Ⅳ
60	Bronx Seedless	Ⅳ	Ⅳ	Ⅳ	Ⅳ	Ⅱ	Ⅳ
61	Chaobaoerjiaer	Ⅰ	Ⅲ	Ⅲ	Ⅰ	Ⅳ	Ⅰ
62	Cuihong	Ⅰ	Ⅳ	Ⅰ	Ⅱ	Ⅰ	Ⅱ
63	Cuiyu	Ⅳ	Ⅳ	Ⅱ	Ⅳ	Ⅱ	Ⅳ
64	Taihei Delaware	Ⅱ	Ⅳ	Ⅳ	Ⅲ	Ⅰ	Ⅱ
65	Djoura ousioum	Ⅰ	Ⅳ	Ⅲ	Ⅰ	Ⅳ	Ⅱ
66	Difu 1 hao	Ⅳ	Ⅲ	Ⅳ	Ⅲ	Ⅰ	Ⅲ
67	Delaware	Ⅳ	Ⅲ	Ⅳ	Ⅲ	Ⅳ	Ⅲ
68	Muscat Dunvasky	Ⅳ	Ⅳ	Ⅱ	Ⅳ	Ⅱ	Ⅳ
69	Honey	Ⅰ	Ⅲ	Ⅰ	Ⅰ	Ⅱ	Ⅰ
70	Dulumei	Ⅱ	Ⅳ	Ⅳ	Ⅳ	Ⅲ	Ⅳ
71	Roussky Concord	Ⅳ	Ⅳ	Ⅱ	Ⅲ	Ⅳ	Ⅱ
72	Urbana	Ⅱ	Ⅳ	Ⅳ	Ⅳ	Ⅳ	Ⅳ
73	Yarly Madeleine	Ⅳ	Ⅲ	Ⅳ	Ⅲ	Ⅳ	Ⅲ
74	Vanerssa Secdless	Ⅱ	Ⅱ	Ⅳ	Ⅲ	Ⅰ	Ⅱ
75	Mathias Aromatic	Ⅱ	Ⅳ	Ⅲ	Ⅱ	Ⅳ	Ⅱ
76	Mathias Aromatic1	Ⅱ	Ⅳ	Ⅳ	Ⅰ	Ⅱ	Ⅰ
77	Mathias Aromatic2	Ⅳ	Ⅲ	Ⅳ	Ⅲ	Ⅱ	Ⅱ
78	Zana	Ⅱ	Ⅱ	Ⅳ	Ⅳ	Ⅰ	Ⅳ
79	Cardinal	Ⅰ	Ⅳ	Ⅳ	Ⅰ	Ⅰ	Ⅰ
80	Feicuimeigui	Ⅰ	Ⅳ	Ⅲ	Ⅰ	Ⅳ	Ⅱ
81	Pink seedless	Ⅳ	Ⅳ	Ⅳ	Ⅳ	Ⅱ	Ⅳ
82	Pink Ayisuna	Ⅲ	Ⅱ	Ⅱ	Ⅳ	Ⅰ	Ⅳ
83	KopHa Pouple	Ⅳ	Ⅳ	Ⅳ	Ⅳ	Ⅰ	Ⅳ
84	Luputao1hao	Ⅱ	Ⅳ	Ⅳ	Ⅲ	Ⅱ	Ⅲ
85	Fenghuang51	Ⅱ	Ⅱ	Ⅱ	Ⅲ	Ⅰ	Ⅲ
86	Muscat Foss	Ⅳ	Ⅳ	Ⅳ	Ⅳ	Ⅱ	Ⅳ
87	Fudao	Ⅳ	Ⅳ	Ⅳ	Ⅱ	Ⅱ	Ⅱ
88	High Bailey	Ⅳ	Ⅱ	Ⅱ	Ⅳ	Ⅳ	Ⅳ
89	Highland	Ⅱ	Ⅳ	Ⅳ	Ⅱ	Ⅱ	Ⅱ
90	Takachiho	Ⅱ	Ⅲ	Ⅲ	Ⅱ	Ⅳ	Ⅱ
91	Takasago	Ⅳ	Ⅳ	Ⅳ	Ⅲ	Ⅳ	Ⅱ
92	Gaote	Ⅲ	Ⅳ	Ⅱ	Ⅳ	Ⅱ	Ⅳ
93	Gorby	Ⅱ	Ⅳ	Ⅳ	Ⅱ	Ⅳ	Ⅱ
94	Colombard	Ⅳ	Ⅳ	Ⅳ	Ⅳ	Ⅳ	Ⅳ
95	Goethe	Ⅳ	Ⅳ	Ⅳ	Ⅳ	Ⅳ	Ⅳ
96	Guibao	Ⅱ	Ⅲ	Ⅳ	Ⅱ	Ⅲ	Ⅱ
97	Luputao 4 hao	Ⅱ	Ⅳ	Ⅳ	Ⅳ	Ⅳ	Ⅳ
98	Guifuren	Ⅳ	Ⅳ	Ⅳ	Ⅳ	Ⅳ	Ⅳ
99	Guizhoushuijing	Ⅱ	Ⅳ	Ⅳ	Ⅰ	Ⅱ	Ⅰ
100	Hartford	Ⅳ	Ⅳ	Ⅱ	Ⅲ	Ⅰ	Ⅲ
101	Hatbar	Ⅱ	Ⅲ	Ⅲ	Ⅰ	Ⅱ	Ⅰ
102	Herbet	Ⅱ	Ⅲ	Ⅳ	Ⅰ	Ⅱ	Ⅰ
103	Heifeng	Ⅳ	Ⅲ	Ⅳ	Ⅱ	Ⅱ	Ⅱ
104	Khalili noir	Ⅳ	Ⅳ	Ⅳ	Ⅳ	Ⅰ	Ⅳ
105	Black Hamburg	Ⅲ	Ⅳ	Ⅱ	Ⅳ	Ⅲ	Ⅳ
106	Heijixin	Ⅱ	Ⅳ	Ⅳ	Ⅳ	Ⅱ	Ⅳ
107	Noir decrimee	Ⅲ	Ⅱ	Ⅱ	Ⅳ	Ⅳ	Ⅳ
108	Heilachaji	Ⅳ	Ⅳ	Ⅱ	Ⅳ	Ⅱ	Ⅳ
109	Black Rose	Ⅲ	Ⅱ	Ⅱ	Ⅳ	Ⅳ	Ⅳ
110	Pensal blanco	Ⅰ	Ⅲ	Ⅰ	Ⅰ	Ⅰ	Ⅰ
111	Black swan	Ⅲ	Ⅱ	Ⅱ	Ⅳ	Ⅳ	Ⅳ
112	Hecshani	Ⅳ	Ⅱ	Ⅱ	Ⅳ	Ⅳ	Ⅳ
113	Black banana	Ⅱ	Ⅲ	Ⅲ	Ⅱ	Ⅳ	Ⅱ
114	Heixuanfeng	Ⅱ	Ⅳ	Ⅲ	Ⅰ	Ⅱ	Ⅰ
115	Heiyouliang	Ⅲ	Ⅳ	Ⅱ	Ⅳ	Ⅳ	Ⅳ
116	Ruby Seedless	Ⅱ	Ⅳ	Ⅳ	Ⅳ	Ⅲ	Ⅳ
117	Hongbilute	Ⅳ	Ⅱ	Ⅱ	Ⅳ	Ⅰ	Ⅳ
118	Renitaka	Ⅳ	Ⅱ	Ⅱ	Ⅲ	Ⅰ	Ⅲ
119	Gousale kara	Ⅳ	Ⅱ	Ⅱ	Ⅳ	Ⅱ	Ⅳ
120	Flame seedless	Ⅳ	Ⅱ	Ⅱ	Ⅳ	Ⅰ	Ⅳ
121	Hungaria	Ⅳ	Ⅳ	Ⅳ	Ⅳ	Ⅳ	Ⅳ
122	Honglianzi	Ⅱ	Ⅲ	Ⅳ	Ⅱ	Ⅳ	Ⅱ
123	Blush Seedless	Ⅲ	Ⅱ	Ⅱ	Ⅳ	Ⅳ	Ⅳ
124	Rosario Rosso	Ⅰ	Ⅲ	Ⅰ	Ⅰ	Ⅳ	Ⅰ
125	Hongshuangwei	Ⅱ	Ⅳ	Ⅳ	Ⅳ	Ⅱ	Ⅳ
126	Hongsidi	Ⅳ	Ⅳ	Ⅳ	Ⅳ	Ⅳ	Ⅳ
127	Hongsiweisen	Ⅳ	Ⅳ	Ⅱ	Ⅳ	Ⅳ	Ⅳ
128	Black Monukka	Ⅳ	Ⅱ	Ⅱ	Ⅳ	Ⅳ	Ⅳ
129	Hongxiangjiao	Ⅱ	Ⅲ	Ⅲ	Ⅰ	Ⅳ	Ⅱ
130	Hongxing	Ⅲ	Ⅱ	Ⅱ	Ⅳ	Ⅳ	Ⅳ
131	Flame Muscat	Ⅰ	Ⅲ	Ⅰ	Ⅰ	Ⅳ	Ⅰ
132	Hongze	Ⅲ	Ⅳ	Ⅱ	Ⅲ	Ⅲ	Ⅲ
133	Amber	Ⅳ	Ⅳ	Ⅳ	Ⅱ	Ⅲ	Ⅱ
134	Hanazawa1	Ⅲ	Ⅳ	Ⅱ	Ⅳ	Ⅳ	Ⅳ
135	Huafuputao	Ⅳ	Ⅳ	Ⅳ	Ⅳ	Ⅱ	Ⅳ
136	Huangmisi	Ⅳ	Ⅱ	Ⅱ	Ⅳ	Ⅳ	Ⅳ
137	Mars Seedless	Ⅱ	Ⅲ	Ⅲ	Ⅰ	Ⅱ	Ⅱ
138	Horigon	Ⅳ	Ⅳ	Ⅳ	Ⅰ	Ⅳ	Ⅱ
139	Jilaer	Ⅱ	Ⅱ	Ⅳ	Ⅱ	Ⅲ	Ⅱ
140	Canada Muscat	Ⅱ	Ⅳ	Ⅳ	Ⅰ	Ⅳ	Ⅰ
141	Kaiotome	Ⅰ	Ⅳ	Ⅳ	Ⅰ	Ⅰ	Ⅱ
142	Jinmeigui	Ⅱ	Ⅳ	Ⅳ	Ⅲ	Ⅳ	Ⅱ
143	Golden Finger	Ⅳ	Ⅳ	Ⅱ	Ⅳ	Ⅳ	Ⅳ
144	Jinsuiputao	Ⅱ	Ⅳ	Ⅲ	Ⅱ	Ⅰ	Ⅱ
145	Jintian0608	Ⅳ	Ⅱ	Ⅱ	Ⅳ	Ⅲ	Ⅳ
146	Jintianhong	Ⅱ	Ⅳ	Ⅳ	Ⅲ	Ⅳ	Ⅲ
147	Jintianmeigui	Ⅳ	Ⅳ	Ⅳ	Ⅳ	Ⅱ	Ⅳ
148	Jinsuiwuhelu	Ⅳ	Ⅳ	Ⅳ	Ⅳ	Ⅳ	Ⅳ
149	Jingfengwuhe	Ⅳ	Ⅳ	Ⅳ	Ⅳ	Ⅱ	Ⅳ
150	Jingxiangyu	Ⅳ	Ⅱ	Ⅱ	Ⅲ	Ⅲ	Ⅲ
151	Jingxiu	Ⅱ	Ⅱ	Ⅳ	Ⅰ	Ⅰ	Ⅰ
152	Jingyu	Ⅱ	Ⅲ	Ⅲ	Ⅳ	Ⅳ	Ⅳ
153	Jingzijing	Ⅳ	Ⅳ	Ⅱ	Ⅳ	Ⅱ	Ⅳ
154	Juwang	Ⅲ	Ⅱ	Ⅱ	Ⅳ	Ⅱ	Ⅳ
155	Canad Seedless	Ⅰ	Ⅲ	Ⅰ	Ⅰ	Ⅲ	Ⅰ
156	Kashimeigui	Ⅳ	Ⅱ	Ⅱ	Ⅳ	Ⅱ	Ⅳ
157	Chasselas napaleon	Ⅳ	Ⅳ	Ⅳ	Ⅰ	Ⅱ	Ⅱ
158	TriumpH	Ⅱ	Ⅳ	Ⅳ	Ⅳ	Ⅱ	Ⅳ
159	Compell	Ⅳ	Ⅱ	Ⅱ	Ⅳ	Ⅱ	Ⅳ
160	Kangnainuo	Ⅳ	Ⅱ	Ⅱ	Ⅳ	Ⅳ	Ⅳ
161	Canadice	Ⅱ	Ⅳ	Ⅳ	Ⅱ	Ⅰ	Ⅱ
162	Kelimukaonisong	Ⅳ	Ⅳ	Ⅱ	Ⅳ	Ⅳ	Ⅳ
163	Kelina	Ⅳ	Ⅲ	Ⅳ	Ⅰ	Ⅱ	Ⅱ
164	Khoussaine khelime barmak	Ⅰ	Ⅳ	Ⅳ	Ⅰ	Ⅰ	Ⅰ
165	Kutesaita	Ⅳ	Ⅱ	Ⅱ	Ⅳ	Ⅲ	Ⅳ
166	Rekord	Ⅳ	Ⅳ	Ⅳ	Ⅳ	Ⅳ	Ⅳ
167	Leikemangte	Ⅳ	Ⅳ	Ⅳ	Ⅲ	Ⅳ	Ⅲ
168	Dawn Seedless	Ⅱ	Ⅱ	Ⅳ	Ⅲ	Ⅰ	Ⅲ
169	Rizamat	Ⅲ	Ⅱ	Ⅱ	Ⅳ	Ⅰ	Ⅳ
170	Lival	Ⅳ	Ⅱ	Ⅱ	Ⅳ	Ⅱ	Ⅳ
171	Longyan	Ⅰ	Ⅲ	Ⅰ	Ⅰ	Ⅳ	Ⅰ
172	Lushaji	Ⅲ	Ⅳ	Ⅱ	Ⅳ	Ⅱ	Ⅳ
173	Luodejiangguo	Ⅱ	Ⅱ	Ⅱ	Ⅳ	Ⅳ	Ⅳ
174	Muscat Violet Commmon	Ⅰ	Ⅲ	Ⅰ	Ⅰ	Ⅳ	Ⅰ
175	Rommel	Ⅳ	Ⅳ	Ⅳ	Ⅳ	Ⅳ	Ⅲ
176	Royal Rose	Ⅳ	Ⅳ	Ⅳ	Ⅳ	Ⅰ	Ⅳ
177	Lvnai	Ⅲ	Ⅳ	Ⅱ	Ⅳ	Ⅳ	Ⅳ
178	Lvputao	Ⅲ	Ⅳ	Ⅱ	Ⅳ	Ⅳ	Ⅳ
179	Manai	Ⅲ	Ⅱ	Ⅱ	Ⅳ	Ⅳ	Ⅳ
180	Rose Gueen	Ⅲ	Ⅳ	Ⅱ	Ⅳ	Ⅰ	Ⅳ
181	Governor Rose	Ⅱ	Ⅳ	Ⅳ	Ⅲ	Ⅳ	Ⅱ
182	Mascat hamburg	Ⅱ	Ⅲ	Ⅲ	Ⅱ	Ⅲ	Ⅱ
183	Meiguiyi	Ⅳ	Ⅳ	Ⅳ	Ⅲ	Ⅱ	Ⅲ
184	Beauty seedless	Ⅲ	Ⅱ	Ⅱ	Ⅳ	Ⅱ	Ⅳ
185	Manicure Finger	Ⅱ	Ⅱ	Ⅳ	Ⅱ	Ⅰ	Ⅱ
186	Meizhoubai	Ⅱ	Ⅳ	Ⅳ	Ⅰ	Ⅱ	Ⅰ
187	Mihaer	Ⅳ	Ⅳ	Ⅳ	Ⅲ	Ⅳ	Ⅲ
188	Mill	Ⅰ	Ⅲ	Ⅰ	Ⅰ	Ⅰ	Ⅰ
189	Moldova	Ⅱ	Ⅲ	Ⅲ	Ⅰ	Ⅱ	Ⅰ
190	Mudanhong	Ⅰ	Ⅳ	Ⅲ	Ⅱ	Ⅳ	Ⅱ
191	Meiyehei	Ⅱ	Ⅳ	Ⅳ	Ⅱ	Ⅳ	Ⅱ
192	Naduoer	Ⅳ	Ⅳ	Ⅳ	Ⅳ	Ⅱ	Ⅳ
193	Napoka	Ⅳ	Ⅱ	Ⅱ	Ⅳ	Ⅰ	Ⅳ
194	Nasaili	Ⅲ	Ⅱ	Ⅱ	Ⅳ	Ⅱ	Ⅳ
195	Neijingxiang	Ⅳ	Ⅳ	Ⅳ	Ⅳ	Ⅳ	Ⅳ
196	Niagara	Ⅳ	Ⅳ	Ⅳ	Ⅲ	Ⅱ	Ⅱ
197	Nimrang	Ⅱ	Ⅳ	Ⅳ	Ⅳ	Ⅲ	Ⅳ
198	Ningxiawuhebai	Ⅱ	Ⅳ	Ⅳ	Ⅱ	Ⅱ	Ⅱ
199	Niuxin	Ⅳ	Ⅳ	Ⅳ	Ⅳ	Ⅳ	Ⅳ
200	New York Muscat	Ⅳ	Ⅳ	Ⅳ	Ⅳ	Ⅲ	Ⅳ
201	Niuyuemeiguixiang	Ⅳ	Ⅳ	Ⅳ	Ⅲ	Ⅳ	Ⅲ
202	Paikaer	Ⅳ	Ⅳ	Ⅱ	Ⅳ	Ⅳ	Ⅳ
203	Aromatic of pecs	Ⅳ	Ⅳ	Ⅱ	Ⅳ	Ⅳ	Ⅳ
204	Pannoniavin	Ⅳ	Ⅱ	Ⅱ	Ⅲ	Ⅲ	Ⅱ
205	Pinger	Ⅳ	Ⅳ	Ⅳ	Ⅳ	Ⅱ	Ⅳ
206	Mascat plevenski	Ⅱ	Ⅱ	Ⅳ	Ⅳ	Ⅲ	Ⅲ
207	Qichakapulie	Ⅱ	Ⅳ	Ⅳ	Ⅳ	Ⅳ	Ⅳ
208	Qiaqiwahe	Ⅲ	Ⅱ	Ⅱ	Ⅳ	Ⅲ	Ⅳ
209	Qiaobao 2	Ⅱ	Ⅳ	Ⅳ	Ⅱ	Ⅳ	Ⅱ
210	Qiaowushen	Ⅲ	Ⅱ	Ⅱ	Ⅳ	Ⅳ	Ⅳ
211	Qingzi	Ⅱ	Ⅲ	Ⅳ	Ⅰ	Ⅳ	Ⅰ
212	Joanne Charnice	Ⅱ	Ⅳ	Ⅳ	Ⅳ	Ⅳ	Ⅳ
213	Qiuhongbao	Ⅱ	Ⅱ	Ⅱ	Ⅲ	Ⅰ	Ⅱ
214	Qiumi	Ⅳ	Ⅳ	Ⅱ	Ⅳ	Ⅰ	Ⅳ
215	Autumn Royal	Ⅱ	Ⅳ	Ⅳ	Ⅳ	Ⅳ	Ⅳ
216	Qiubai	Ⅱ	Ⅳ	Ⅳ	Ⅲ	Ⅱ	Ⅲ
217	Ribenpinzhong	Ⅱ	Ⅳ	Ⅳ	Ⅰ	Ⅳ	Ⅱ
218	Rilujiewei	Ⅳ	Ⅱ	Ⅱ	Ⅳ	Ⅲ	Ⅳ
219	Ribier	Ⅳ	Ⅳ	Ⅳ	Ⅳ	Ⅳ	Ⅳ
220	Ciotat Chasselas	Ⅳ	Ⅳ	Ⅱ	Ⅳ	Ⅱ	Ⅳ
221	Sando khani	Ⅳ	Ⅱ	Ⅱ	Ⅳ	Ⅳ	Ⅳ
222	Shasibadaer	Ⅳ	Ⅳ	Ⅳ	Ⅳ	Ⅱ	Ⅳ
223	Pearl of csaba	Ⅲ	Ⅳ	Ⅱ	Ⅳ	Ⅱ	Ⅲ
224	Shennongjinhuanghou	Ⅱ	Ⅳ	Ⅲ	Ⅰ	Ⅳ	Ⅱ
225	Shaengli	Ⅳ	Ⅳ	Ⅳ	Ⅳ	Ⅱ	Ⅳ
226	Shiliuhong	Ⅳ	Ⅳ	Ⅱ	Ⅳ	Ⅰ	Ⅳ
227	Steuben	Ⅳ	Ⅱ	Ⅱ	Ⅳ	Ⅲ	Ⅳ
228	Skenderg	Ⅱ	Ⅳ	Ⅳ	Ⅳ	Ⅳ	Ⅲ
229	Slenuben	Ⅱ	Ⅳ	Ⅳ	Ⅱ	Ⅳ	Ⅱ
230	Sipahanbao	Ⅳ	Ⅳ	Ⅳ	Ⅲ	Ⅳ	Ⅲ
231	Su 46	Ⅱ	Ⅱ	Ⅳ	Ⅰ	Ⅳ	Ⅱ
232	Sudani	Ⅳ	Ⅳ	Ⅱ	Ⅳ	Ⅳ	Ⅳ
233	Tiankangmeigui	Ⅳ	Ⅳ	Ⅱ	Ⅳ	Ⅱ	Ⅳ
234	Tample	Ⅱ	Ⅱ	Ⅳ	Ⅳ	Ⅰ	Ⅳ
235	Taotailang	Ⅱ	Ⅱ	Ⅳ	Ⅲ	Ⅳ	Ⅲ
236	Tebieheidali	Ⅳ	Ⅳ	Ⅳ	Ⅲ	Ⅱ	Ⅲ
237	Muscat Angel	Ⅳ	Ⅳ	Ⅳ	Ⅲ	Ⅳ	Ⅱ
238	Tuoketuo	Ⅳ	Ⅳ	Ⅳ	Ⅳ	Ⅳ	Ⅳ
239	Waerse	Ⅱ	Ⅳ	Ⅳ	Ⅳ	Ⅳ	Ⅳ
240	Watekangwuhe	Ⅲ	Ⅱ	Ⅱ	Ⅳ	Ⅳ	Ⅳ
241	Wanxia	Ⅱ	Ⅳ	Ⅳ	Ⅲ	Ⅳ	Ⅲ
242	Victoria	Ⅱ	Ⅳ	Ⅲ	Ⅰ	Ⅳ	Ⅰ
243	Vergennes	Ⅱ	Ⅳ	Ⅳ	Ⅲ	Ⅳ	Ⅲ
244	Weilameigui	Ⅱ	Ⅲ	Ⅲ	Ⅱ	Ⅲ	Ⅱ
245	Weike	Ⅱ	Ⅳ	Ⅳ	Ⅳ	Ⅲ	Ⅳ
246	Woyijinuo	Ⅱ	Ⅱ	Ⅱ	Ⅳ	Ⅰ	Ⅳ
247	Wuzibiekemeigui	Ⅱ	Ⅳ	Ⅲ	Ⅱ	Ⅰ	Ⅱ
248	Tompsons seedless	Ⅳ	Ⅳ	Ⅳ	Ⅳ	Ⅳ	Ⅳ
249	Tompsons seedless 1	Ⅲ	Ⅱ	Ⅱ	Ⅳ	Ⅲ	Ⅳ
250	Centennial Seedless	Ⅳ	Ⅳ	Ⅱ	Ⅳ	Ⅳ	Ⅳ
251	Wuhemeigui	Ⅱ	Ⅳ	Ⅳ	Ⅳ	Ⅱ	Ⅳ
252	Honey Seedless	Ⅱ	Ⅲ	Ⅳ	Ⅰ	Ⅱ	Ⅱ
253	Wuhezi	Ⅳ	Ⅱ	Ⅱ	Ⅳ	Ⅳ	Ⅳ
254	Xinong 20	Ⅳ	Ⅳ	Ⅳ	Ⅳ	Ⅳ	Ⅳ
255	Xiying	Ⅳ	Ⅳ	Ⅱ	Ⅳ	Ⅱ	Ⅳ
256	Xiabai	Ⅳ	Ⅳ	Ⅳ	Ⅳ	Ⅱ	Ⅳ
257	Champion	Ⅲ	Ⅱ	Ⅱ	Ⅳ	Ⅳ	Ⅳ
258	Xiangfei	Ⅳ	Ⅱ	Ⅱ	Ⅳ	Ⅱ	Ⅳ
259	Xiangyue	Ⅱ	Ⅳ	Ⅳ	Ⅱ	Ⅳ	Ⅱ
260	Muscat Mathiasz Janosne	Ⅱ	Ⅲ	Ⅳ	Ⅲ	Ⅳ	Ⅱ
261	Cinsaut	Ⅳ	Ⅳ	Ⅱ	Ⅳ	Ⅳ	Ⅳ
262	Rose cioutat	Ⅳ	Ⅳ	Ⅳ	Ⅳ	Ⅳ	Ⅳ
263	Yalian	Ⅲ	Ⅱ	Ⅱ	Ⅳ	Ⅱ	Ⅳ
264	Mascat of alexandria	Ⅱ	Ⅲ	Ⅲ	Ⅲ	Ⅳ	Ⅲ
265	Yanhong	Ⅲ	Ⅳ	Ⅱ	Ⅳ	Ⅳ	Ⅳ
266	Yanggeer	Ⅳ	Ⅳ	Ⅱ	Ⅳ	Ⅳ	Ⅳ
267	Yangputao	Ⅲ	Ⅱ	Ⅱ	Ⅳ	Ⅱ	Ⅳ
268	Yipinxiang	Ⅳ	Ⅳ	Ⅱ	Ⅲ	Ⅳ	Ⅲ
269	Millennium	Ⅱ	Ⅳ	Ⅳ	Ⅳ	Ⅲ	Ⅳ
270	Kocsias Irma	Ⅳ	Ⅳ	Ⅳ	Ⅳ	Ⅰ	Ⅳ
271	Yiliputao	Ⅱ	Ⅳ	Ⅳ	Ⅲ	Ⅱ	Ⅲ
272	Elizabeth grape	Ⅰ	Ⅲ	Ⅲ	Ⅰ	Ⅲ	Ⅱ
273	Yilixiangputao	Ⅰ	Ⅲ	Ⅰ	Ⅲ	Ⅳ	Ⅱ
274	Itchkimar	Ⅱ	Ⅳ	Ⅳ	Ⅳ	Ⅳ	Ⅳ
275	Yisibishali	Ⅳ	Ⅱ	Ⅱ	Ⅳ	Ⅳ	Ⅳ
276	Ltalia	Ⅱ	Ⅳ	Ⅳ	Ⅰ	Ⅰ	Ⅱ
277	Rose Ltalia	Ⅳ	Ⅳ	Ⅳ	Ⅳ	Ⅳ	Ⅳ
278	Yuantian 314	Ⅲ	Ⅱ	Ⅱ	Ⅳ	Ⅲ	Ⅳ
279	Yuanliqiaowushen	Ⅳ	Ⅳ	Ⅱ	Ⅳ	Ⅱ	Ⅳ
280	cardinal	Ⅱ	Ⅳ	Ⅳ	Ⅲ	Ⅲ	Ⅱ
281	Zaokangbao	Ⅳ	Ⅱ	Ⅱ	Ⅳ	Ⅲ	Ⅳ
282	Zaomeigui	Ⅳ	Ⅳ	Ⅳ	Ⅳ	Ⅳ	Ⅳ
283	Zaomoli	Ⅱ	Ⅲ	Ⅳ	Ⅲ	Ⅱ	Ⅲ
284	Zaoshuheihuxiang	Ⅱ	Ⅳ	Ⅳ	Ⅲ	Ⅳ	Ⅱ
285	Flame seedless	Ⅱ	Ⅱ	Ⅱ	Ⅰ	Ⅰ	Ⅰ
286	Zaoshumeiguixiang	Ⅱ	Ⅳ	Ⅳ	Ⅱ	Ⅲ	Ⅱ
287	Zaotianmeiguixiang	Ⅳ	Ⅲ	Ⅳ	Ⅳ	Ⅲ	Ⅳ
288	Zexiang	Ⅰ	Ⅲ	Ⅰ	Ⅰ	Ⅱ	Ⅰ
289	Zeyu	Ⅱ	Ⅲ	Ⅲ	Ⅲ	Ⅲ	Ⅱ
290	Zhuosexaing	Ⅱ	Ⅳ	Ⅳ	Ⅰ	Ⅳ	Ⅱ
291	Zhengfuputao	Ⅳ	Ⅲ	Ⅳ	Ⅲ	Ⅱ	Ⅱ
292	Zhengguo 16	Ⅱ	Ⅳ	Ⅳ	Ⅱ	Ⅱ	Ⅱ
293	Zhengguo 21	Ⅱ	Ⅳ	Ⅳ	Ⅰ	Ⅱ	Ⅱ
294	Zhengguo 28	Ⅳ	Ⅳ	Ⅳ	Ⅲ	Ⅲ	Ⅲ
295	Zhengguo 3	Ⅱ	Ⅱ	Ⅳ	Ⅳ	Ⅲ	Ⅳ
296	Zhengguo 4	Ⅱ	Ⅲ	Ⅲ	Ⅱ	Ⅳ	Ⅱ
297	Zhengguo 5	Ⅱ	Ⅲ	Ⅲ	Ⅰ	Ⅳ	Ⅱ
298	Zhengguo 8	Ⅳ	Ⅳ	Ⅱ	Ⅳ	Ⅱ	Ⅳ
299	Zhengkang 1	Ⅳ	Ⅳ	Ⅳ	Ⅲ	Ⅳ	Ⅱ
300	Zhengzhouzaohong	Ⅱ	Ⅲ	Ⅳ	Ⅰ	Ⅳ	Ⅱ
301	Zhiyuan540	Ⅰ	Ⅲ	Ⅰ	Ⅰ	Ⅳ	Ⅰ
302	DUNKELFEL DER	Ⅳ	Ⅳ	Ⅳ	Ⅲ	Ⅳ	Ⅲ
303	Zifeng	Ⅱ	Ⅳ	Ⅳ	Ⅳ	Ⅳ	Ⅳ
304	ZIFENG	Ⅱ	Ⅳ	Ⅳ	Ⅲ	Ⅲ	Ⅲ
305	Ziguang	Ⅱ	Ⅳ	Ⅳ	Ⅲ	Ⅲ	Ⅲ
306	Zijixin	Ⅱ	Ⅳ	Ⅳ	Ⅱ	Ⅳ	Ⅱ
307	Ziputao	Ⅳ	Ⅲ	Ⅳ	Ⅳ	Ⅳ	Ⅳ
308	Zitao	Ⅳ	Ⅳ	Ⅳ	Ⅳ	Ⅳ	Ⅳ
309	Zizao	Ⅰ	Ⅳ	Ⅲ	Ⅰ	Ⅳ	Ⅰ
310	Zizhenzhu	Ⅳ	Ⅳ	Ⅳ	Ⅳ	Ⅳ	Ⅳ
311	1288/38	Ⅳ	Ⅰ	Ⅳ	Ⅳ	Ⅰ	Ⅳ
312	1382/12	Ⅱ	Ⅰ	Ⅳ	Ⅳ	Ⅰ	Ⅳ
313	Bianca	Ⅱ	Ⅳ	Ⅳ	Ⅳ	Ⅰ	Ⅳ
314	ge.ga47-42	Ⅱ	Ⅳ	Ⅳ	Ⅳ	Ⅰ	Ⅳ
315	gf.67-198-3	Ⅱ	Ⅳ	Ⅲ	Ⅲ	Ⅰ	Ⅱ
316	gf.b2-11	Ⅲ	Ⅱ	Ⅱ	Ⅳ	Ⅰ	Ⅳ
317	gf.c41-44	Ⅳ	Ⅳ	Ⅳ	Ⅳ	Ⅰ	Ⅳ
318	gf.ga48-12	Ⅱ	Ⅳ	Ⅲ	Ⅰ	Ⅳ	Ⅰ
319	gf.ga52-42	Ⅲ	Ⅳ	Ⅱ	Ⅳ	Ⅲ	Ⅳ
320	gf.ga97-45	Ⅳ	Ⅳ	Ⅱ	Ⅳ	Ⅳ	Ⅳ
321	Leonmillt	Ⅳ	Ⅳ	Ⅱ	Ⅳ	Ⅰ	Ⅳ
322	Mareehal Franch	Ⅳ	Ⅳ	Ⅱ	Ⅳ	Ⅰ	Ⅳ
323	S.2007	Ⅳ	Ⅳ	Ⅳ	Ⅳ	Ⅰ	Ⅳ
324	S.4986	Ⅱ	Ⅳ	Ⅳ	Ⅲ	Ⅰ	Ⅲ
325	S.5279	Ⅳ	Ⅱ	Ⅱ	Ⅳ	Ⅳ	Ⅳ
326	S.6059	Ⅱ	Ⅳ	Ⅳ	Ⅲ	Ⅲ	Ⅱ
327	S.7053	Ⅳ	Ⅳ	Ⅱ	Ⅳ	Ⅳ	Ⅳ
328	S.8746	Ⅳ	Ⅳ	Ⅱ	Ⅳ	Ⅰ	Ⅳ
329	S.9110	Ⅳ	Ⅳ	Ⅳ	Ⅲ	Ⅳ	Ⅲ
330	S.V.12-308	Ⅱ	Ⅳ	Ⅳ	Ⅰ	Ⅳ	Ⅱ
331	S.V.12-328	Ⅳ	Ⅳ	Ⅳ	Ⅳ	Ⅲ	Ⅳ
332	S.V.12-413	Ⅱ	Ⅳ	Ⅳ	Ⅳ	Ⅲ	Ⅲ
333	S.V.20-743	Ⅱ	Ⅳ	Ⅳ	Ⅱ	Ⅳ	Ⅱ
334	SV12308	Ⅰ	Ⅲ	Ⅰ	Ⅰ	Ⅲ	Ⅰ
335	vognol	Ⅱ	Ⅳ	Ⅳ	Ⅳ	Ⅰ	Ⅳ
336	Alb Romomi nese	Ⅲ	Ⅰ	Ⅱ	Ⅳ	Ⅱ	Ⅳ
337	Aff	Ⅳ	Ⅳ	Ⅳ	Ⅲ	Ⅱ	Ⅲ
338	Alikesi	Ⅱ	Ⅰ	Ⅳ	Ⅳ	Ⅳ	Ⅳ
339	Aleatico	Ⅳ	Ⅰ	Ⅳ	Ⅲ	Ⅳ	Ⅲ
340	Amas	Ⅱ	Ⅰ	Ⅲ	Ⅲ	Ⅳ	Ⅱ
341	Olkhovsky	Ⅱ	Ⅰ	Ⅳ	Ⅲ	Ⅳ	Ⅱ
342	Oliyong	Ⅱ	Ⅳ	Ⅳ	Ⅳ	Ⅲ	Ⅳ
343	Barbera	Ⅱ	Ⅳ	Ⅳ	Ⅲ	Ⅰ	Ⅱ
344	Baco noir	Ⅳ	Ⅳ	Ⅱ	Ⅳ	Ⅰ	Ⅳ
345	Cayuga White	Ⅳ	Ⅱ	Ⅱ	Ⅲ	Ⅳ	Ⅲ
346	Kokour Blanc	Ⅳ	Ⅰ	Ⅱ	Ⅳ	Ⅳ	Ⅳ
347	Clairette blanc	Ⅱ	Ⅳ	Ⅳ	Ⅳ	Ⅰ	Ⅳ
348	Bailaqina	Ⅲ	Ⅱ	Ⅱ	Ⅳ	Ⅳ	Ⅳ
349	Rara Alba	Ⅲ	Ⅱ	Ⅱ	Ⅳ	Ⅳ	Ⅳ
350	Seibel Blanc	Ⅱ	Ⅳ	Ⅳ	Ⅲ	Ⅳ	Ⅱ
351	Slanka menka biela	Ⅱ	Ⅲ	Ⅳ	Ⅰ	Ⅳ	Ⅱ
352	Baiyvni	Ⅱ	Ⅰ	Ⅳ	Ⅳ	Ⅰ	Ⅳ
353	Beabecel	Ⅲ	Ⅳ	Ⅱ	Ⅳ	Ⅳ	Ⅳ
354	Beichun	Ⅰ	Ⅳ	Ⅲ	Ⅰ	Ⅳ	Ⅰ
355	Petite Bouschet	Ⅰ	Ⅰ	Ⅲ	Ⅲ	Ⅳ	Ⅲ
356	Baiey A	Ⅰ	Ⅳ	Ⅲ	Ⅰ	Ⅳ	Ⅰ
357	Bideluokeximeinie	Ⅳ	Ⅰ	Ⅳ	Ⅱ	Ⅳ	Ⅱ
358	Pollux	Ⅳ	Ⅳ	Ⅳ	Ⅲ	Ⅰ	Ⅲ
359	Boqiu	Ⅱ	Ⅳ	Ⅳ	Ⅳ	Ⅰ	Ⅳ
360	Pozsoni	Ⅳ	Ⅳ	Ⅳ	Ⅳ	Ⅲ	Ⅳ
361	Portan	Ⅳ	Ⅰ	Ⅳ	Ⅳ	Ⅲ	Ⅲ
362	Bouaki Tach	Ⅳ	Ⅰ	Ⅳ	Ⅳ	Ⅳ	Ⅳ
363	Bouaki nor	Ⅱ	Ⅰ	Ⅲ	Ⅲ	Ⅰ	Ⅲ
364	Bujisuli	Ⅳ	Ⅱ	Ⅱ	Ⅳ	Ⅳ	Ⅳ
365	Chaerqin	Ⅳ	Ⅳ	Ⅳ	Ⅳ	Ⅳ	Ⅳ
366	Deyin 84-1	Ⅲ	Ⅱ	Ⅱ	Ⅳ	Ⅲ	Ⅳ
367	Deyin 84-2	Ⅱ	Ⅰ	Ⅳ	Ⅱ	Ⅰ	Ⅱ
368	Deyin 84-5	Ⅱ	Ⅰ	Ⅳ	Ⅳ	Ⅲ	Ⅳ
369	Blue French	Ⅲ	Ⅳ	Ⅱ	Ⅳ	Ⅲ	Ⅳ
370	Phoenix	Ⅲ	Ⅱ	Ⅱ	Ⅳ	Ⅳ	Ⅳ
371	Forastiera	Ⅱ	Ⅳ	Ⅳ	Ⅰ	Ⅳ	Ⅰ
372	Galbena verde	Ⅳ	Ⅳ	Ⅳ	Ⅳ	Ⅳ	Ⅳ
373	Riesling Forte	Ⅳ	Ⅰ	Ⅳ	Ⅳ	Ⅳ	Ⅲ
374	Gueneussa Tzibil	Ⅱ	Ⅲ	Ⅲ	Ⅲ	Ⅳ	Ⅱ
375	Grenache	Ⅱ	Ⅰ	Ⅲ	Ⅱ	Ⅰ	Ⅱ
376	Gongniang 1	Ⅰ	Ⅲ	Ⅰ	Ⅰ	Ⅲ	Ⅰ
377	Ltalian Riesling	Ⅰ	Ⅳ	Ⅲ	Ⅳ	Ⅰ	Ⅳ
378	BABEASCA NEAGRA	Ⅳ	Ⅳ	Ⅳ	Ⅳ	Ⅲ	Ⅳ
379	Heibatuda	Ⅳ	Ⅳ	Ⅳ	Ⅳ	Ⅳ	Ⅳ
380	Heibaierkeweier	Ⅳ	Ⅳ	Ⅳ	Ⅲ	Ⅳ	Ⅲ
381	Heibieerkaofu	Ⅳ	Ⅱ	Ⅱ	Ⅳ	Ⅳ	Ⅳ
382	Heifeijia	Ⅳ	Ⅳ	Ⅱ	Ⅳ	Ⅰ	Ⅳ
383	Stary goru	Ⅳ	Ⅳ	Ⅱ	Ⅲ	Ⅳ	Ⅲ
384	Black Gueen	Ⅳ	Ⅱ	Ⅱ	Ⅳ	Ⅰ	Ⅳ
385	Gamay Noir	Ⅱ	Ⅰ	Ⅳ	Ⅲ	Ⅰ	Ⅱ
386	Heijianiang	Ⅱ	Ⅳ	Ⅲ	Ⅰ	Ⅰ	Ⅰ
387	Madeleine Noir	Ⅳ	Ⅳ	Ⅳ	Ⅲ	Ⅲ	Ⅲ
388	Medoc Noir	Ⅱ	Ⅰ	Ⅳ	Ⅲ	Ⅳ	Ⅱ
389	Seibel Noir	Ⅳ	Ⅳ	Ⅱ	Ⅳ	Ⅰ	Ⅳ
390	Heixiexi	Ⅳ	Ⅱ	Ⅱ	Ⅳ	Ⅳ	Ⅳ
391	Hongjinjili	Ⅳ	Ⅰ	Ⅳ	Ⅳ	Ⅱ	Ⅳ
392	Hongmeigui	Ⅲ	Ⅳ	Ⅱ	Ⅳ	Ⅳ	Ⅳ
393	Gamay Teinturier	Ⅳ	Ⅰ	Ⅳ	Ⅳ	Ⅲ	Ⅳ
394	Bacchus	Ⅳ	Ⅳ	Ⅳ	Ⅲ	Ⅱ	Ⅱ
395	Kamabikaki	Ⅳ	Ⅳ	Ⅳ	Ⅲ	Ⅲ	Ⅱ
396	Castor	Ⅳ	Ⅱ	Ⅱ	Ⅳ	Ⅳ	Ⅳ
397	Kaifanxiya	Ⅲ	Ⅳ	Ⅱ	Ⅳ	Ⅳ	Ⅳ
398	Grasa de Cotnar	Ⅱ	Ⅰ	Ⅲ	Ⅱ	Ⅳ	Ⅱ
399	Cot	Ⅲ	Ⅰ	Ⅱ	Ⅳ	Ⅱ	Ⅳ
400	French colombard	Ⅰ	Ⅰ	Ⅳ	Ⅰ	Ⅰ	Ⅱ
401	Lafeibailanqi	Ⅳ	Ⅳ	Ⅳ	Ⅲ	Ⅳ	Ⅲ
402	Lagaite	Ⅱ	Ⅳ	Ⅳ	Ⅳ	Ⅳ	Ⅳ
403	Madame Lussan	Ⅲ	Ⅱ	Ⅱ	Ⅳ	Ⅰ	Ⅳ
404	Mafulutewaerning	Ⅱ	Ⅳ	Ⅳ	Ⅳ	Ⅳ	Ⅳ
405	Bastardo Magaratch	Ⅱ	Ⅰ	Ⅳ	Ⅱ	Ⅳ	Ⅱ
406	Maliwaxiya	Ⅰ	Ⅰ	Ⅲ	Ⅱ	Ⅰ	Ⅱ
407	Medovec	Ⅰ	Ⅰ	Ⅲ	Ⅰ	Ⅰ	Ⅰ
408	Skiroka Melnishka losa	Ⅰ	Ⅲ	Ⅲ	Ⅰ	Ⅳ	Ⅰ
409	Meiguixing	Ⅱ	Ⅰ	Ⅳ	Ⅳ	Ⅰ	Ⅳ
410	Neuburgske	Ⅰ	Ⅰ	Ⅰ	Ⅱ	Ⅲ	Ⅱ
411	Lime tree leaves	Ⅱ	Ⅰ	Ⅲ	Ⅰ	Ⅰ	Ⅰ
412	Qiaonike	Ⅱ	Ⅰ	Ⅳ	Ⅲ	Ⅳ	Ⅲ
413	Qiekelahe	Ⅰ	Ⅰ	Ⅲ	Ⅲ	Ⅰ	Ⅲ
414	Sary pandass	Ⅳ	Ⅳ	Ⅱ	Ⅳ	Ⅱ	Ⅳ
415	Shanxi80	Ⅱ	Ⅳ	Ⅳ	Ⅳ	Ⅰ	Ⅳ
416	Cabernet Gernischet	Ⅰ	Ⅲ	Ⅰ	Ⅰ	Ⅰ	Ⅱ
417	Su34	Ⅱ	Ⅰ	Ⅳ	Ⅳ	Ⅱ	Ⅳ
418	Su50	Ⅱ	Ⅳ	Ⅳ	Ⅲ	Ⅲ	Ⅱ
419	Sauvignon Blanc	Ⅳ	Ⅳ	Ⅳ	Ⅳ	Ⅳ	Ⅳ
420	Taphay	Ⅱ	Ⅰ	Ⅲ	Ⅲ	Ⅰ	Ⅲ
421	Tafulisi	Ⅱ	Ⅳ	Ⅳ	Ⅲ	Ⅳ	Ⅱ
422	Tawuxi	Ⅱ	Ⅰ	Ⅳ	Ⅳ	Ⅰ	Ⅳ
423	Toscana Malavasia	Ⅳ	Ⅰ	Ⅳ	Ⅳ	Ⅲ	Ⅲ
424	Waerna	Ⅲ	Ⅱ	Ⅱ	Ⅳ	Ⅰ	Ⅳ
425	Verdot	Ⅳ	Ⅱ	Ⅱ	Ⅳ	Ⅲ	Ⅳ
426	Womula	Ⅲ	Ⅳ	Ⅱ	Ⅳ	Ⅱ	Ⅳ
427	Sibirkovy	Ⅲ	Ⅳ	Ⅱ	Ⅳ	Ⅳ	Ⅳ
428	Silva	Ⅳ	Ⅳ	Ⅳ	Ⅳ	Ⅳ	Ⅳ
429	Xilengxia	Ⅳ	Ⅱ	Ⅱ	Ⅲ	Ⅰ	Ⅱ
430	Sirius	Ⅳ	Ⅳ	Ⅳ	Ⅳ	Ⅱ	Ⅳ
431	Xiafulani	Ⅱ	Ⅳ	Ⅲ	Ⅰ	Ⅳ	Ⅰ
432	Xiaoheiputao	Ⅱ	Ⅳ	Ⅳ	Ⅲ	Ⅰ	Ⅱ
433	Yekeshilaer	Ⅳ	Ⅳ	Ⅳ	Ⅳ	Ⅱ	Ⅳ
434	Yetes	Ⅱ	Ⅰ	Ⅳ	Ⅰ	Ⅲ	Ⅱ
435	Serin E	Ⅱ	Ⅰ	Ⅳ	Ⅲ	Ⅰ	Ⅱ
436	Yida	Ⅱ	Ⅳ	Ⅳ	Ⅳ	Ⅳ	Ⅳ
437	Zhengguo 25	Ⅳ	Ⅳ	Ⅱ	Ⅳ	Ⅰ	Ⅳ
