# Supplementary material for: Genome-Wide Association Study of Grape Texture Based on Puncture
Source: Int J Mol Sci. 2024 Dec 5;25(23):13065. doi: 10.3390/ijms252313065 (PMC11642401; doi:10.3390/ijms252313065)
Supplement: Supplementary file 1 [file ijms-25-13065-s001.zip › Table S3.xlsx]

## Sheet: Sheet1
Significant loci associated with grape berry texture traits as determined form GWAS and annotations of the candidate genes
S3-1 Gene annotation of the region near the marker site of pericarp hardness
SNP ID	P value	Gene ID	Annotation
3__16958450	8.49e-06	Vitvi004904	Magnesium-dependent phosphatase 1
9__3186992	3.5e-06	Vitvi016079	Histidine-containing phosphotransfer protein 4
13__1735412	9.58e-06	Vitvi023216	Rhodanese-like domain-containing protein 7
13__1735412	9.58e-06	Vitvi023216	Transcription elongation factor TFIIS
13__2193258	3.91e-06	Vitvi023266	Ankyrin repeat-containing protein ITN1
13__2193740	3.91e-06	Vitvi023266	Ankyrin repeat-containing protein ITN1
13__2194044	3.4e-06	Vitvi023266	Ankyrin repeat-containing protein ITN1
13__2194648	8.56e-06	Vitvi023266	Ankyrin repeat-containing protein ITN1
13__2200144	5.8e-06	Vitvi023267	3-ketoacyl-CoA synthase 19
13__5188341	5.55e-06	Vitvi023582	ATP synthase subunit d
13__5188341	5.55e-06	Vitvi023582	S-adenosylmethionine mitochondrial carrier protein homolog
S3-2 Gene annotation of the region near the marker site of pericarp break distance
SNP ID	P value	Gene ID	Annotation
6__5604651	4.72e-06	Vitvi009886	Probable protein phosphatase 2C 23
6__5871514	6.09e-06	Vitvi009920	None
6__5973130	8.37e-06	Vitvi009934	Scarecrow-like protein 14
6__5973130	8.37e-06	Vitvi009934	Ubiquitin recognition factor in ER-associated degradation protein 1
10__2336702	7.35e-06	Vitvi017715	E3 ubiquitin-protein ligase RGLG2
10__2336916	5.28e-06	Vitvi017715	None
10__3691554	6.21e-06	Vitvi017878	Kinesin-like protein KIN-14D
10__3691554	6.21e-06	Vitvi017878	Oxygen-evolving enhancer protein 3
11__3126218	6.88e-07	Vitvi019928	Protein Mpv17
11__3126218	6.88e-07	Vitvi019928	tRNA(Ile)-lysidine synthase
11__5235099	4.13e-06	Vitvi020134	Zinc finger BED domain-containing protein DAYSLEEPER
11__5235125	4.13e-06	Vitvi020134	Zinc finger BED domain-containing protein DAYSLEEPER
11__5239403	2.01e-06	Vitvi020134	Zinc finger BED domain-containing protein DAYSLEEPER
11__5239403	2.01e-06	Vitvi020134	Transposon TX1 uncharacterized 149 kDa protein
11__5759287	3.21e-06	Vitvi020182	Probable sucrose-phosphate synthase 1
11__5800240	4.33e-06	Vitvi020183	Calmodulin-binding receptor-like cytoplasmic kinase 3
11__5801025	5.56e-06	Vitvi020183	Calmodulin-binding receptor-like cytoplasmic kinase 3
11__5802052	1.26e-06	Vitvi020183	Calmodulin-binding receptor-like cytoplasmic kinase 3
11__5804175	1.26e-06	Vitvi020183	Calmodulin-binding receptor-like cytoplasmic kinase 3
11__18255150	8.76e-06	Vitvi020923	Transmembrane protein 230
11__18255150	8.76e-06	Vitvi020923	WAT1-related protein At3g30340
15__14062772	6.98e-06	None	None
15__14104813	1.79e-06	Vitvi028372	Histone-lysine N-methyltransferase ATXR3
15__14105095	5.3e-06	None	None
15__14666754	2.9e-06	Vitvi028401	Cell division cycle 7-related protein kinase
15__15166809	3.27e-08	Vitvi028425	Nitrate regulatory gene2 protein
15__15166809	3.27e-08	Vitvi028426	Leucine carboxyl methyltransferase 1 homolog
15__15792136	4.68e-06	Vitvi028473	Transcription factor DUO1
15__15792183	8.82e-06	Vitvi028473	Transcription factor DUO1
15__15792400	7.55e-06	Vitvi028473	Transcription factor DUO1
16__24408516	9.6e-06	Vitvi030801	ABC transporter C family member 10
16__24408516	9.6e-06	Vitvi030801	Dihydrofolate synthetase
18__3165161	8.13e-06	Vitvi032962	None
18__3560071	5e-06	Vitvi033008	Phosphatidylinositol 4-phosphate 5-kinase 1
18__4130876	1.33e-06	Vitvi033058	Glucan 1,3-beta-glucosidase
18__4131881	1.33e-06	Vitvi033058	Glucan 1,3-beta-glucosidase
18__4131921	1.33e-06	Vitvi033058	Glucan 1,3-beta-glucosidase
18__4157923	2.17e-06	Vitvi033061	Glucan 1,3-beta-glucosidase
18__4157923	2.17e-06	Vitvi033061	Helicase SEN1
18__4199308	7.35e-06	Vitvi033066	None
18__4199389	7.35e-06	Vitvi033066	None
18__7506670	1.59e-06	Vitvi033382	None
19__1087100	8.02e-06	Vitvi035782	Protein transport protein Sec61 subunit alpha
19__1087100	8.02e-06	Vitvi035782	Copia protein
19__4921825	1.81e-06	Vitvi036175	G-type lectin S-receptor-like serine/threonine-protein kinase At4g27290
19__4921825	1.81e-06	Vitvi036175	G-type lectin S-receptor-like serine/threonine-protein kinase SRK
19__4932170	1.81e-06	Vitvi036175	None
19__4934150	1.82e-06	Vitvi036176	G-type lectin S-receptor-like serine/threonine-protein kinase At4g27290
19__4937502	7.71e-06	Vitvi036176	G-type lectin S-receptor-like serine/threonine-protein kinase At4g27290
S3-3 Gene annotation of regions near pericarp toughness marker sites
SNP ID	P value	Gene ID	Annotation
13__4205605	7.52e-06	Vitvi023484	7-deoxyloganetic acid glucosyltransferase
13__4205605	7.52e-06	Vitvi023484	UDP-glycosyltransferase 76B1
13__5057945	3.89e-06	Vitvi023571	LOB domain-containing protein 4
13__5188341	3.58e-06	Vitvi023582	ATP synthase subunit d
13__5188341	3.58e-06	Vitvi023582	S-adenosylmethionine mitochondrial carrier protein homolog
13__5203439	5.66e-06	Vitvi023584	Mitochondrial import inner membrane translocase subunit TIM14-1
13__5203439	5.66e-06	Vitvi023584	Protein IQ-DOMAIN 3
S3-4 Gene annotation of regions near Pulp brittleness marker sites
SNP ID	P value	Gene ID	Annotation
3__12322215	8.53e-06	Vitvi004720	Retrovirus-related Pol polyprotein from transposon RE1
3__12322215	8.53e-06	Vitvi004721	Retrovirus-related Pol polyprotein from transposon TNT 1-94
3__20008692	8.73e-06	none
3__20783211	8.02e-06	Vitvi005151	Putative UDP-glucose flavonoid 3-O-glucosyltransferase 3
3__20783289	8.02e-06	Vitvi005151	Putative UDP-glucose flavonoid 3-O-glucosyltransferase 3
3__20786361	6.42e-06	None	None
3__20787516-	8.9e-06	None	None
3__20880940	3.32e-06	Vitvi005157	Protein SUPPRESSOR OF FRI 4
3__20880941	3.32e-06	Vitvi005157	Protein SUPPRESSOR OF FRI 4
3__20881443	2.22e-06	Vitvi005157	Protein SUPPRESSOR OF FRI 4
3__20882409	8.38e-08	Vitvi005157	Protein SUPPRESSOR OF FRI 4
3__20887003	6.18e-06	Vitvi005157	Protein SUPPRESSOR OF FRI 4
3__20888814	2.22e-06	Vitvi005157	Protein SUPPRESSOR OF FRI 4
3__20889692	2.22e-06	Vitvi005157	Protein SUPPRESSOR OF FRI 4
4__14449429	6.47e-06	None	None
8__20228090	2.45e-06	Vitvi015319	None
8__20244131	2.45e-06	Vitvi015320	Pentatricopeptide repeat-containing protein At1g15480
8__20244131	2.45e-06	Vitvi015321	Alpha-glucosidase 2
8__20250484	4.41e-06	Vitvi015322	DNA gyrase subunit B
8__20250484	4.41e-06	Vitvi015321	Alpha-glucosidase 2
8__20282044	5.46e-06	Vitvi015327	UDP-glucose iridoid glucosyltransferase
8__20282044	5.46e-06	Vitvi015328	Microtubule-associated protein 70-2
8__20282759	2.45e-06	Vitvi015328	Microtubule-associated protein 70-2
8__20288932	3.33e-06	Vitvi015328	Microtubule-associated protein 70-2
8__20289737	3.33e-06	Vitvi015328	Microtubule-associated protein 70-2
8__20291212	3.33e-06	Vitvi015328	Microtubule-associated protein 70-2
8__20293284	4.32e-06	Vitvi015328	Microtubule-associated protein 70-2
8__20359923	4.4e-06	Vitvi015334	None
8__20359923	4.4e-06	Vitvi015335	Phosphatidylinositol 4-phosphate 5-kinase 4
8__20360315	1.32e-06	Vitvi015334	None
8__20374288	2.98e-07	Vitvi015336	Nonsense-mediated mRNA decay factor SMG7
8__20374876	2.98e-07	Vitvi015336	Nonsense-mediated mRNA decay factor SMG7
8__20376535	2.98e-07	Vitvi015336	Nonsense-mediated mRNA decay factor SMG7
8__20378220	2.09e-07	Vitvi015336	Nonsense-mediated mRNA decay factor SMG7
8__20379660	2.98e-07	Vitvi015336	Nonsense-mediated mRNA decay factor SMG7
8__20379794	2.78e-08	Vitvi015336	Nonsense-mediated mRNA decay factor SMG7
8__20389866	2.98e-07	Vitvi015337	Ferredoxin-dependent glutamate synthase
8__20391292	4.73e-07	Vitvi015337	Ferredoxin-dependent glutamate synthase
8__20392080	2.98e-07	Vitvi015337	Ferredoxin-dependent glutamate synthase
8__20393059	2.98e-07	Vitvi015337	Ferredoxin-dependent glutamate synthase
8__20393477	2.98e-07	Vitvi015337	Ferredoxin-dependent glutamate synthase
8__20400458	2.98e-07	Vitvi015337	Ferredoxin-dependent glutamate synthase
8__20422219	3.45e-06	Vitvi015337	Ferredoxin-dependent glutamate synthase
8__20429382	7.01e-07	Vitvi015337	Ferredoxin-dependent glutamate synthase
8__20429458	2.98e-07	Vitvi015337	Ferredoxin-dependent glutamate synthase
8__20440682	2.98e-07	Vitvi015338	Retrovirus-related Pol polyprotein from transposon RE2
8__20446934	1.38e-06	Vitvi015340	None
8__20478080	5.44e-07	Vitvi015343	Nucleolar protein 10
8__20498104	1.49e-07	Vitvi015344	Kinesin-like protein KIN-7O
8__20535948	6.33e-06	Vitvi015347	Retrovirus-related Pol polyprotein from transposon TNT 1-94
8__20540304	1.3e-06	Vitvi015347	Retrovirus-related Pol polyprotein from transposon TNT 1-94
8__20540304	1.3e-06	Vitvi015348	Retrovirus-related Pol polyprotein from transposon RE1
8__20540496	9.11e-07	Vitvi015347	Retrovirus-related Pol polyprotein from transposon TNT 1-94
8__20540604	9.11e-07	Vitvi015348	None
8__20552499	3.02e-06	Vitvi015349	None
8__20552499	3.02e-06	Vitvi015350	Two-component response regulator ARR9
8__20573316	9.11e-07	Vitvi015352	Cystathionine beta-lyase
8__20577683	9.11e-07	Vitvi015352	Cystathionine beta-lyase
8__20581512	1.2e-07	Vitvi015352	Cystathionine beta-lyase
8__20607741	1.92e-07	Vitvi015359	Pentatricopeptide repeat-containing protein At4g14050
8__20577683	9.11e-07	Vitvi015353	Tubulin-folding cofactor B
8__20607981	1.91e-07	Vitvi015353	Tubulin-folding cofactor B
8__20610355	1.04e-06	Vitvi015353	Tubulin-folding cofactor B
8__20610669	4.49e-06	Vitvi015353	Tubulin-folding cofactor B
8__20610669	4.49e-06	Vitvi015357	None
8__20610669	4.49e-06	Vitvi015358	None
8__20610669	4.49e-06	Vitvi015359	Pentatricopeptide repeat-containing protein At4g14050
8__20610669	4.49e-06	Vitvi015360	None
8__20611568	1.45e-06	Vitvi015353	Tubulin-folding cofactor B
8__20611568	1.45e-06	Vitvi015357	None
8__20611568	1.45e-06	Vitvi015358	None
8__20611568	1.45e-06	Vitvi015359	Pentatricopeptide repeat-containing protein At4g14050
8__20611568	1.45e-06	Vitvi015360	None
8__20615101	1.14e-07	Vitvi015353	Tubulin-folding cofactor B
8__20615101	1.14e-07	Vitvi015358	None
8__20615101	1.14e-07	Vitvi015359	Pentatricopeptide repeat-containing protein At4g14050
8__20615101	1.14e-07	Vitvi015360	None
8__20615101	1.14e-07	Vitvi015361	Pyruvate kinase 1
8__20619908	7.25e-06	Vitvi015353	Tubulin-folding cofactor B
8__20619908	7.25e-06	Vitvi015359	Pentatricopeptide repeat-containing protein At4g14050
8__20619908	7.25e-06	Vitvi015360	None
8__20619908	7.25e-06	Vitvi015361	Pyruvate kinase 1
8__20626908	9.11e-07	Vitvi015353	Tubulin-folding cofactor B
8__20626908	9.11e-07	Vitvi015361	Pyruvate kinase 1
8__20626908	9.11e-07	Vitvi015362	Retrovirus-related Pol polyprotein from transposon RE2
8__20627049	9.11e-07	Vitvi015353	Tubulin-folding cofactor B
8__20627049	9.11e-07	Vitvi015361	Pyruvate kinase 1
8__20627049	9.11e-07	Vitvi015362	Retrovirus-related Pol polyprotein from transposon RE2
8__20628437	2.85e-06	Vitvi015353	Tubulin-folding cofactor B
8__20628437	2.85e-06	Vitvi015361	Pyruvate kinase 1
8__20628437	2.85e-06	Vitvi015362	Retrovirus-related Pol polyprotein from transposon RE2
8__20638851	7.97e-07	Vitvi015361	Pyruvate kinase 1
8__20639103	9.11e-07	Vitvi015361	Pyruvate kinase 1
8__20639505	9.11e-07	Vitvi015361	Pyruvate kinase 1
8__20640083	1.71e-06	Vitvi015361	Pyruvate kinase 1
8__20640849	9.11e-07	Vitvi015361	Pyruvate kinase 1
8__20643158	2.04e-06	Vitvi015361	Pyruvate kinase 1
8__20644022	3.99e-06	Vitvi015361	Pyruvate kinase 1
8__20644022	3.99e-06	Vitvi015363	Condensin-1 complex subunit CAP-D2
8__20644084	3.99e-06	Vitvi015361	Pyruvate kinase 1
8__20644084	3.99e-06	Vitvi015363	Condensin-1 complex subunit CAP-D2
8__20644386	2.33e-06	Vitvi015361	Pyruvate kinase 1
8__20644386	2.33e-06	Vitvi015363	Condensin-1 complex subunit CAP-D2
8__20656675	9.11e-07	Vitvi015363	Condensin-1 complex subunit CAP-D2
8__20656675	9.11e-07	Vitvi015364	None
8__20656675	9.11e-07	Vitvi015365	Pentatricopeptide repeat-containing protein At2g35030
8__20663149	2.01e-06	Vitvi015364	None
8__20663149	2.01e-06	Vitvi015365	Pentatricopeptide repeat-containing protein At2g35030
8__20663149	2.01e-06	Vitvi015366	Uncharacterized protein At3g28850
8__20663149	2.01e-06	Vitvi015367	DNA-directed RNA polymerase V subunit 5A
8__20665315	9.11e-07	Vitvi015365	Pentatricopeptide repeat-containing protein At2g35030
8__20665315	9.11e-07	Vitvi015366	Uncharacterized protein At3g28850
8__20665315	9.11e-07	Vitvi015367	DNA-directed RNA polymerase V subunit 5A
8__20665322	9.11e-07	Vitvi015365	Pentatricopeptide repeat-containing protein At2g35030
8__20665322	9.11e-07	Vitvi015366	Uncharacterized protein At3g28850
8__20665322	9.11e-07	Vitvi015367	DNA-directed RNA polymerase V subunit 5A
8__20665671	1.35e-06	Vitvi015365	Pentatricopeptide repeat-containing protein At2g35030
8__20665671	1.35e-06	Vitvi015366	Uncharacterized protein At3g28850
8__20665671	1.35e-06	Vitvi015367	DNA-directed RNA polymerase V subunit 5A
8__20671485	1.58e-06	Vitvi015367	DNA-directed RNA polymerase V subunit 5A
8__20671485	1.58e-06	Vitvi015368	Mitochondrial fission 1 protein A
8__20671523	1.58e-06	Vitvi015367	DNA-directed RNA polymerase V subunit 5A
8__20671523	1.58e-06	Vitvi015368	Mitochondrial fission 1 protein A
8__20691632	1.59e-06	Vitvi015371	Putative methyltransferase DDB_G0268948
8__20704024	6.14e-06	Vitvi015374	Pyrroline-5-carboxylate reductase
8__20704576	1.59e-06	Vitvi015374	Pyrroline-6-carboxylate reductase
8__20707228	1.59e-06	Vitvi015374	Pyrroline-7-carboxylate reductase
8__20707859	1.59e-06	Vitvi015374	Pyrroline-8-carboxylate reductase
8__20708131	3.33e-06	Vitvi015374	Pyrroline-9-carboxylate reductase
8__20708153	1.59e-06	Vitvi015374	Pyrroline-10-carboxylate reductase
8__20710907	1.59e-06	Vitvi015374	Pyrroline-11-carboxylate reductase
8__20710907	1.59e-06	Vitvi015375	UPF0481 protein At3g47200
8__20714411	5.11e-06	Vitvi015374	Pyrroline-11-carboxylate reductase
8__20714411	5.11e-06	Vitvi015375	UPF0481 protein At3g47200
8__20714411	5.11e-06	Vitvi015376	None
8__20715370	5.11e-06	Vitvi015374	Pyrroline-11-carboxylate reductase
8__20715370	5.11e-06	Vitvi015375	UPF0481 protein At3g47200
8__20715370	5.11e-06	Vitvi015376	None
8__20715988	5.11e-06	Vitvi015374	Pyrroline-11-carboxylate reductase
8__20715988	5.11e-06	Vitvi015375	UPF0481 protein At3g47200
8__20715988	5.11e-06	Vitvi015376	None
8__20716080	5.11e-06	Vitvi015374	Pyrroline-11-carboxylate reductase
8__20716080	5.11e-06	Vitvi015375	UPF0481 protein At3g47200
8__20716080	5.11e-06	Vitvi015376	None
8__20716615	5.11e-06	Vitvi015374	Pyrroline-11-carboxylate reductase
8__20716615	5.11e-06	Vitvi015375	UPF0481 protein At3g47200
8__20716615	5.11e-06	Vitvi015376	None
8__20725331	1.26e-06	Vitvi015377	None
8__20737791	5.86e-06	Vitvi015378	None
8__20737791	5.86e-06	Vitvi015379	UPF0481 protein At3g47200
8__20834861	4.68e-06	Vitvi015395	Lycopene beta cyclase
8__20834861	4.68e-06	Vitvi015393	None
8__20834861	4.68e-06	Vitvi015394	none
8__20834861	4.68e-06	Vitvi015395	Lycopene beta cyclase
8__20834861	4.68e-06	Vitvi015396	None
8__20840711	8.51e-06	Vitvi015396	None
8__20840711	8.51e-06	Vitvi015397	Enzymatic polyprotein
8__20841137	8.51e-06	Vitvi015396	None
8__20841137	8.51e-06	Vitvi015397	Enzymatic polyprotein
8__20843164	8.51e-06	Vitvi015396	None
8__20843164	8.51e-06	Vitvi015397	Enzymatic polyprotein
8__20843164	8.51e-06	Vitvi015398	L-galactono-1,4-lactone dehydrogenase
8__20843276	5.11e-06	Vitvi015396	None
8__20843276	5.11e-06	Vitvi015397	Enzymatic polyprotein
8__20843276	5.11e-06	Vitvi015398	L-galactono-1,4-lactone dehydrogenase
8__20845567	2.71e-06	Vitvi015396	None
8__20845567	2.71e-06	Vitvi015397	Enzymatic polyprotein
8__20845567	2.71e-06	Vitvi015398	L-galactono-1,4-lactone dehydrogenase
8__20846550	8.51e-06	Vitvi015396	None
8__20846550	8.51e-06	Vitvi015397	Enzymatic polyprotein
8__20846550	8.51e-06	Vitvi015398	L-galactono-1,4-lactone dehydrogenase
8__20847213	8.51e-06	Vitvi015396	None
8__20847213	8.51e-06	Vitvi015398	L-galactono-1,4-lactone dehydrogenase
8__20847216	8.51e-06	Vitvi015396	None
8__20847216	8.51e-06	Vitvi015398	L-galactono-1,4-lactone dehydrogenase
8__20847588	8.51e-06	Vitvi015396	None
8__20847588	8.51e-06	Vitvi015398	L-galactono-1,4-lactone dehydrogenase
8__20854344	3.23e-06	Vitvi015398	L-galactono-1,4-lactone dehydrogenase
8__20863977	5.11e-06	Vitvi015398	L-galactono-1,4-lactone dehydrogenase
8__20863977	5.11e-06	Vitvi015399	Protein CYSTEINE-RICH TRANSMEMBRANE MODULE 12
8__20863977	5.11e-06	Vitvi015399.t01	Protein CYSTEINE-RICH TRANSMEMBRANE MODULE 12
8__20863977	5.11e-06	Vitvi015400	BTB/POZ domain and ankyrin repeat-containing protein COCH
8__20864195	8.51e-06	Vitvi015398	L-galactono-1,4-lactone dehydrogenase
8__20864195	8.51e-06	Vitvi015399	Protein CYSTEINE-RICH TRANSMEMBRANE MODULE 12
8__20864195	8.51e-06	Vitvi015399.t01	Protein CYSTEINE-RICH TRANSMEMBRANE MODULE 12
8__20864195	8.51e-06	Vitvi015400	BTB/POZ domain and ankyrin repeat-containing protein COCH
8__20865790	7.7e-06	Vitvi015398	L-galactono-1,4-lactone dehydrogenase
8__20865790	7.7e-06	Vitvi015399	Protein CYSTEINE-RICH TRANSMEMBRANE MODULE 12
8__20865790	7.7e-06	Vitvi015399.t01	Protein CYSTEINE-RICH TRANSMEMBRANE MODULE 12
8__20865790	7.7e-06	Vitvi015400	BTB/POZ domain and ankyrin repeat-containing protein COCH
8__20879972	8.51e-06	None	None
8__20916540	8.51e-06	Vitvi015407	Nuclear intron maturase 3
8__20916540	8.51e-06	Vitvi015408	Probable calcium-binding protein CML35
8__20918978	6.57e-06	Vitvi015408	Probable calcium-binding protein CML35
8__20918978	6.57e-06	Vitvi015409	Triacylglycerol lipase SDP1
8__20920350	8.51e-06	Vitvi015408	Probable calcium-binding protein CML35
8__20920350	8.51e-06	Vitvi015409	Triacylglycerol lipase SDP1
8__20938917	3.51e-06	Vitvi015410	Calmodulin binding protein PICBP
8__20938917	3.51e-06	Vitvi015411	Probable protein phosphatase 2C 55
8__20943619	5.11e-06	Vitvi015411	Probable protein phosphatase 2C 55
8__20943619	5.11e-06	Vitvi015412	Protein GAST1
8__20943778	5.11e-06	Vitvi015411	Probable protein phosphatase 2C 55
8__20943778	5.11e-06	Vitvi015412	Protein GAST1
8__20946264	5.11e-06	Vitvi015412	Protein GAST1
8__20946631	2.28e-06	Vitvi015412	Protein GAST1
8__20947919	5.11e-06	Vitvi015412	Protein GAST1
8__20947919	5.11e-06	Vitvi015413	Phosphatidylinositol N-acetylglucosaminyltransferase subunit Q
8__20954303	5.11e-06	Vitvi015413	Phosphatidylinositol N-acetylglucosaminyltransferase subunit Q
8__20954386	5.11e-06	Vitvi015413	Phosphatidylinositol N-acetylglucosaminyltransferase subunit Q
8__20957187	5.11e-06	Vitvi015413	Phosphatidylinositol N-acetylglucosaminyltransferase subunit Q
8__20958318	5.11e-06	Vitvi015413	Phosphatidylinositol N-acetylglucosaminyltransferase subunit Q
8__20958318	5.11e-06	Vitvi015414	Protein EARLY RESPONSIVE TO DEHYDRATION 15
8__20958342	5.11e-06	Vitvi015413	Phosphatidylinositol N-acetylglucosaminyltransferase subunit Q
8__20958342	5.11e-06	Vitvi015414	Protein EARLY RESPONSIVE TO DEHYDRATION 15
8__20959039	3.24e-06	Vitvi015413	Phosphatidylinositol N-acetylglucosaminyltransferase subunit Q
8__20959039	3.24e-06	Vitvi015414	Protein EARLY RESPONSIVE TO DEHYDRATION 15
8__20962527	6.32e-06	Vitvi015413	Phosphatidylinositol N-acetylglucosaminyltransferase subunit Q
8__20962527	6.32e-06	Vitvi015414	Protein EARLY RESPONSIVE TO DEHYDRATION 15
8__20962527	6.32e-06	Vitvi015415	GTP-binding protein BRASSINAZOLE INSENSITIVE PALE GREEN 2
8__20963442	5.11e-06	Vitvi015413	Phosphatidylinositol N-acetylglucosaminyltransferase subunit Q
8__20963442	5.11e-06	Vitvi015414	Protein EARLY RESPONSIVE TO DEHYDRATION 15
8__20963442	5.11e-06	Vitvi015415	GTP-binding protein BRASSINAZOLE INSENSITIVE PALE GREEN 2
8__20963443	5.11e-06	Vitvi015413	Phosphatidylinositol N-acetylglucosaminyltransferase subunit Q
8__20963443	5.11e-06	Vitvi015414	Protein EARLY RESPONSIVE TO DEHYDRATION 15
8__20963443	5.11e-06	Vitvi015415	GTP-binding protein BRASSINAZOLE INSENSITIVE PALE GREEN 2
8__20963478	5.11e-06	Vitvi015413	Phosphatidylinositol N-acetylglucosaminyltransferase subunit Q
8__20963478	5.11e-06	Vitvi015414	Protein EARLY RESPONSIVE TO DEHYDRATION 15
8__20963478	5.11e-06	Vitvi015415	GTP-binding protein BRASSINAZOLE INSENSITIVE PALE GREEN 2
8__20968191	3.23e-06	Vitvi015414	Protein EARLY RESPONSIVE TO DEHYDRATION 15
8__20968191	3.23e-06	Vitvi015415	GTP-binding protein BRASSINAZOLE INSENSITIVE PALE GREEN 2
8__20968191	3.23e-06	Vitvi015416	None
8__20980353	5.11e-06	Vitvi015417	None
8__20982686	5.11e-06	Vitvi015417	None
8__20982686	5.11e-06	Vitvi015418	Kinesin-like protein KIN-7O
8__20984980	5.11e-06	Vitvi015417	None
8__20984980	5.11e-06	Vitvi015418	Kinesin-like protein KIN-7O
8__20986671	5.11e-06	Vitvi015417	None
8__20986671	5.11e-06	Vitvi015418	Kinesin-like protein KIN-7O
8__20987501	3.23e-06	Vitvi015417	None
8__20987501	3.23e-06	Vitvi015418	Kinesin-like protein KIN-7O
8__21001185	5.11e-06	Vitvi015418	Kinesin-like protein KIN-7O
8__21006496	5.11e-06	Vitvi015418	Kinesin-like protein KIN-7O
8__21010871	9.95e-06	Vitvi015418	Kinesin-like protein KIN-7O
8__21010871	9.95e-06	Vitvi015419	DNA-(apurinic or apyrimidinic site) endonuclease
8__21018177	4.08e-06	Vitvi015420	Agamous-like MADS-box protein AGL62
8__21019602	1.19e-06	Vitvi015419	DNA-(apurinic or apyrimidinic site) endonuclease
8__21027988	9.8e-07	Vitvi015421	UDP-N-acetylglucosamine--dolichyl-phosphate N-acetylglucosaminephosphotransferase
8__21028011	9.8e-07	Vitvi015421	UDP-N-acetylglucosamine--dolichyl-phosphate N-acetylglucosaminephosphotransferase
8__21029101	4.08e-06	Vitvi015421	UDP-N-acetylglucosamine--dolichyl-phosphate N-acetylglucosaminephosphotransferase
8__21029101	4.08e-06	Vitvi015422	U4/U6 small nuclear ribonucleoprotein PRP4-like protein
8__21031532	2.59e-06	Vitvi015421	UDP-N-acetylglucosamine--dolichyl-phosphate N-acetylglucosaminephosphotransferase
8__21031532	2.59e-06	Vitvi015422	U4/U6 small nuclear ribonucleoprotein PRP4-like protein
8__21034703	5.11e-06	Vitvi015421	UDP-N-acetylglucosamine--dolichyl-phosphate N-acetylglucosaminephosphotransferase
8__21034703	5.11e-06	Vitvi015422	U4/U6 small nuclear ribonucleoprotein PRP4-like protein
8__21035117	5.11e-06	Vitvi015421	UDP-N-acetylglucosamine--dolichyl-phosphate N-acetylglucosaminephosphotransferase
8__21035117	5.11e-06	Vitvi015422	U4/U6 small nuclear ribonucleoprotein PRP4-like protein
8__21035185	5.11e-06	Vitvi015421	UDP-N-acetylglucosamine--dolichyl-phosphate N-acetylglucosaminephosphotransferase
8__21035185	5.11e-06	Vitvi015422	U4/U6 small nuclear ribonucleoprotein PRP4-like protein
8__21035249	5.11e-06	Vitvi015421	UDP-N-acetylglucosamine--dolichyl-phosphate N-acetylglucosaminephosphotransferase
8__21035249	5.11e-06	Vitvi015422	U4/U6 small nuclear ribonucleoprotein PRP4-like protein
8__21035267	6.32e-06	Vitvi015421	UDP-N-acetylglucosamine--dolichyl-phosphate N-acetylglucosaminephosphotransferase
8__21035267	6.32e-06	Vitvi015422	U4/U6 small nuclear ribonucleoprotein PRP4-like protein
8__21035935	5.11e-06	Vitvi015421	UDP-N-acetylglucosamine--dolichyl-phosphate N-acetylglucosaminephosphotransferase
8__21035935	5.11e-06	Vitvi015422	U4/U6 small nuclear ribonucleoprotein PRP4-like protein
8__21037967	3e-06	Vitvi015421	UDP-N-acetylglucosamine--dolichyl-phosphate N-acetylglucosaminephosphotransferase
8__21037967	3e-06	Vitvi015422	U4/U6 small nuclear ribonucleoprotein PRP4-like protein
8__21037967	3e-06	Vitvi015423	None
8__21038164	5.11e-06	Vitvi015421	UDP-N-acetylglucosamine--dolichyl-phosphate N-acetylglucosaminephosphotransferase
8__21038164	5.11e-06	Vitvi015422	U4/U6 small nuclear ribonucleoprotein PRP4-like protein
8__21038164	5.11e-06	Vitvi015423	None
8__21038782	7.14e-06	Vitvi015422	U4/U6 small nuclear ribonucleoprotein PRP4-like protein
8__21038782	7.14e-06	Vitvi015423	None
8__21041417	5.11e-06	Vitvi015422	U4/U6 small nuclear ribonucleoprotein PRP4-like protein
8__21041417	5.11e-06	Vitvi015423	None
8__21042583	5.11e-06	Vitvi015422	U4/U6 small nuclear ribonucleoprotein PRP4-like protein
8__21042583	5.11e-06	Vitvi015423	None
8__21044128	5.11e-06	Vitvi015422	U4/U6 small nuclear ribonucleoprotein PRP4-like protein
8__21044128	5.11e-06	Vitvi015423	None
8__21048415	5.11e-06	Vitvi015423	None
8__21048415	5.11e-06	Vitvi015424	Probable inactive purple acid phosphatase 16
8__21051831	5.11e-06	Vitvi015424	Probable inactive purple acid phosphatase 16
8__21051831	5.11e-06	Vitvi015425	Protein IQ-DOMAIN 12
8__21053025	2.13e-06	Vitvi015424	Probable inactive purple acid phosphatase 16
8__21053025	2.13e-06	Vitvi015425	Protein IQ-DOMAIN 12
8__21053610	1.99e-06	Vitvi015424	Probable inactive purple acid phosphatase 16
8__21053610	1.99e-06	Vitvi015425	Protein IQ-DOMAIN 12
8__21053664	1.39e-06	Vitvi015424	Probable inactive purple acid phosphatase 16
8__21053664	1.39e-06	Vitvi015425	Protein IQ-DOMAIN 12
8__21053930	2.13e-06	Vitvi015424	Probable inactive purple acid phosphatase 16
8__21053930	2.13e-06	Vitvi015425	Protein IQ-DOMAIN 12
8__21053983	1.57e-07	Vitvi015424	Probable inactive purple acid phosphatase 16
8__21053983	1.57e-07	Vitvi015425	Protein IQ-DOMAIN 12
8__21054284	2.08e-06	Vitvi015424	Probable inactive purple acid phosphatase 16
8__21054284	2.08e-06	Vitvi015425	Protein IQ-DOMAIN 12
8__21054334	2.95e-06	Vitvi015424	Probable inactive purple acid phosphatase 16
8__21054334	2.95e-06	Vitvi015425	Protein IQ-DOMAIN 12
8__21054449	8.59e-06	Vitvi015424	Probable inactive purple acid phosphatase 16
8__21054449	8.59e-06	Vitvi015425	Protein IQ-DOMAIN 12
8__21054603	9.13e-06	Vitvi015424	Probable inactive purple acid phosphatase 16
8__21054603	9.13e-06	Vitvi015425	Protein IQ-DOMAIN 12
8__21054603	9.13e-06	Vitvi015426	Probable inactive purple acid phosphatase 16
8__21054633	4.42e-06	Vitvi015424	Probable inactive purple acid phosphatase 16
8__21054633	4.42e-06	Vitvi015425	Protein IQ-DOMAIN 12
8__21054633	4.42e-06	Vitvi015426	Probable inactive purple acid phosphatase 16
8__21054642	4.42e-06	Vitvi015424	Probable inactive purple acid phosphatase 16
8__21054642	4.42e-06	Vitvi015425	Protein IQ-DOMAIN 12
8__21054642	4.42e-06	Vitvi015426	Probable inactive purple acid phosphatase 16
8__21054645	4.42e-06	Vitvi015424	Probable inactive purple acid phosphatase 16
8__21054645	4.42e-06	Vitvi015425	Protein IQ-DOMAIN 12
8__21054645	4.42e-06	Vitvi015426	Probable inactive purple acid phosphatase 16
8__21054711	5.02e-06	Vitvi015424	Probable inactive purple acid phosphatase 16
8__21054711	5.02e-06	Vitvi015425	Protein IQ-DOMAIN 12
8__21054711	5.02e-06	Vitvi015426	Probable inactive purple acid phosphatase 16
8__21054771	4.42e-06	Vitvi015424	Probable inactive purple acid phosphatase 16
8__21054771	4.42e-06	Vitvi015425	Protein IQ-DOMAIN 12
8__21054771	4.42e-06	Vitvi015426	Probable inactive purple acid phosphatase 16
8__21054824	4.42e-06	Vitvi015424	Probable inactive purple acid phosphatase 16
8__21054824	4.42e-06	Vitvi015425	Protein IQ-DOMAIN 12
8__21054824	4.42e-06	Vitvi015426	Probable inactive purple acid phosphatase 16
8__21055383	3.53e-06	Vitvi015424	Probable inactive purple acid phosphatase 16
8__21055383	3.53e-06	Vitvi015425	Protein IQ-DOMAIN 12
8__21055383	3.53e-06	Vitvi015426	Probable inactive purple acid phosphatase 16
8__21055489	9.54e-06	Vitvi015424	Probable inactive purple acid phosphatase 16
8__21055489	9.54e-06	Vitvi015425	Protein IQ-DOMAIN 12
8__21055489	9.54e-06	Vitvi015426	Probable inactive purple acid phosphatase 16
8__21056433	2.13e-06	Vitvi015424	Probable inactive purple acid phosphatase 16
8__21056433	2.13e-06	Vitvi015425	Protein IQ-DOMAIN 12
8__21056433	2.13e-06	Vitvi015426	Probable inactive purple acid phosphatase 16
8__21056640	2.36e-07	Vitvi015424	Probable inactive purple acid phosphatase 16
8__21056640	2.36e-07	Vitvi015425	Protein IQ-DOMAIN 12
8__21056640	2.36e-07	Vitvi015426	Probable inactive purple acid phosphatase 16
8__21069015	5.11e-06	Vitvi015427	Glucan endo-1,3-beta-glucosidase, basic isoform
8__21082265	8.07e-06	Vitvi015431	Glucan endo-1,3-beta-glucosidase, acidic isoform PR-Q'
8__21082265	8.07e-06	Vitvi015432	Glucan endo-1,3-beta-glucosidase
8__21187050	7.58e-06	Vitvi015440	Large ribosomal subunit protein eL6
8__21187050	7.58e-06	Vitvi015441	bZIP transcription factor TGA10
8__21258708	9.58e-06	Vitvi015447	Outer envelope pore protein 16-3
8__21258708	9.58e-06	Vitvi015448	CDK5RAP3-like protein
8__21314164	3.98e-06	Vitvi015456	Retrovirus-related Pol polyprotein from transposon TNT 1-94
8__21314164	3.98e-06	Vitvi015449	None
8__21721668	6.29e-06	Vitvi015508	Kinesin-like protein KIN-7L
8__21721668	6.29e-06	Vitvi015510	Regulator of MON1-CCZ1 complex
10__8887597	7.4e-06	Vitvi018402	GDSLesterase/lipase At5g45670
13__2132309	5.71e-06	Vitvi023258	Cytochrome c oxidase subunit 6b-1
13__2135590	7.39e-06	Vitvi023258	Cytochrome c oxidase subunit 6b-1
13__2193258	1.79e-06	Vitvi023266	Ankyrin repeat-containing protein ITN1
13__2193740	1.79e-06	Vitvi023266	Ankyrin repeat-containing protein ITN1
13__2194044	1.8e-06	Vitvi023266	Ankyrin repeat-containing protein ITN1
13__2194648	2.76e-06	Vitvi023266	Ankyrin repeat-containing protein ITN1
13__2200144	5.48e-06	Vitvi023267	3-ketoacyl-CoA synthase 19
13__3125228	6.21e-06	Vitvi023373	Spliceosome-associated protein 130 A
13__3125228	6.21e-06	Vitvi023374	Dirigent protein 10
13__4385124	4.77e-06	Vitvi023509	Large ribosomal subunit protein eL33w
13__4385124	4.77e-06	Vitvi023510	Syntaxin-81
13__4385124	4.77e-06	Vitvi023511	O-fucosyltransferase 19
13__4385124	4.77e-06	Vitvi023508	Immediate early response 3-interacting protein 1
13__4580533	3.43e-06	None	None
14__4070227	7.22e-06	Vitvi025721	Sugar transporter ERD6-like 5
15__16404152	7.25e-06	Vitvi028512	Ribonuclease HI
15__19726211	9e-06	Vitvi028841	Conserved oligomeric Golgi complex subunit 4
15__19726211	9e-06	Vitvi028842	33 kDa ribonucleoprotein
15__19726211	9e-06	Vitvi028840	Pentatricopeptide repeat-containing protein At4g01400
19__8706915	4.68e-06	Vitvi036524	NAD-dependent protein deacetylase SRT1NAD
19__8706915	4.68e-06	Vitvi036525	Secreted RxLR effector protein 161
S3-5 Gene annotation of regions near Sarcocarp firmness marker sites
SNP ID	P value	Gene ID	Annotation
3__2157874	1.11e-06	Vitvi003808	Serine/threonine-protein kinase STY46
3__2157874	1.11e-06	Vitvi003808	F-box/LRR-repeat protein 10
6__16454909	2.08e-06	Vitvi010555	Protein FAR1-RELATED SEQUENCE 3
6__23243020	7.86e-06	Vitvi011049	Pentatricopeptide repeat-containing protein At1g08070
7__1023460	2.5e-06	Vitvi011257	None
7__3321993	5.53e-06	Vitvi011516	Uncharacterized protein P8A3.02c
7__3321993	5.53e-06	Vitvi011516	Stress-related protein
7__3321993	5.53e-06	Vitvi011516	Retrovirus-related Pol polyprotein from transposon TNT 1-94
8__11567709	6.31e-06	Vitvi014390	None
8__11881442	7.17e-06	Vitvi014410	Non-specific lipid-transfer protein P5
9__1979535	8.06e-06	Vitvi015956	WD-40 repeat-containing protein MSI4
9__6974667	6.39e-06	Vitvi016463	None
13__3441594	3.25e-06	Vitvi023408	Ribulose bisphosphate carboxylase/oxygenase activase
16__4018096	1.11e-06	Vitvi029579	ATP-dependent DNA helicase SRS2-like protein At4g25120
18__4308020	5.39e-06	Vitvi033078	Uncharacterized methyltransferase At1g78140
18__21523725	9.13e-06	Vitvi034455	Protein PIN-LIKES 2
18__21578621	7.67e-06	Vitvi034459	Putative laccase-9
18__21586674	7.67e-06	Vitvi034459	Putative laccase-9
18__21592030	7.67e-06	Vitvi034459	Putative laccase-9
18__21595001	8.44e-06	Vitvi034459	Putative laccase-9
18__21595015	4.7e-06	Vitvi034459	Putative laccase-9
18__21628406	7.67e-06	Vitvi034461	Laccase-15
18__21655192	8.75e-07	None	None
18__21681556	2.41e-06	Vitvi034463	Laccase-14
18__21682002	7.08e-06	Vitvi034463	Laccase-14
18__21756428	8.98e-07	Vitvi034468	Cytochrome P450 78A7
18__22003340	1.14e-06	Vitvi034481	Uncharacterized oxidoreductase At4g09670
18__22004136	1.14e-06	Vitvi034481	Uncharacterized oxidoreductase At4g09670
18__22029351	2.01e-06	Vitvi034481	Uncharacterized oxidoreductase At4g09670
18__22037404	3.26e-06	Vitvi034481	Uncharacterized oxidoreductase At4g09670
18__22038237	5.68e-07	Vitvi034481	Uncharacterized oxidoreductase At4g09670
18__22054204	1.13e-06	Vitvi034484	Retrovirus-related Pol polyprotein from transposon TNT 1-94
18__22059160	3.4e-06	Vitvi034484	None
18__22072525	3.3e-06	Vitvi034485	Uncharacterized oxidoreductase At4g09670
18__22116238	4.87e-06	Vitvi034488	Uncharacterized oxidoreductase At4g09670
18__22196752	5.12e-06	Vitvi034491	17.9 kDa class I heat shock protein
18__22196752	5.12e-06	Vitvi034491	Uncharacterized aarF domain-containing protein kinase At1g71810
18__22202304	6.41e-06	Vitvi034489	17.4 kDa class I heat shock protein
18__22215244	6.41e-06	Vitvi034491	Uncharacterized aarF domain-containing protein kinase At1g71810
18__22227313	6.98e-06	Vitvi034491	Uncharacterized aarF domain-containing protein kinase At1g71810
18__22229209	6.41e-06	Vitvi034491	Uncharacterized aarF domain-containing protein kinase At1g71810
18__22243639	6.98e-06	Vitvi034491	Uncharacterized aarF domain-containing protein kinase At1g71810
18__22246297	6.7e-06	Vitvi034491	Uncharacterized aarF domain-containing protein kinase At1g71810
18__22268951	2.09e-06	Vitvi034492	None
18__22292817	9.86e-06	Vitvi034497	Shikimate kinase 3
