# Supplementary material for: Genome-Wide Association Study of Grape Texture Based on Puncture
Source: Int J Mol Sci. 2024 Dec 5;25(23):13065. doi: 10.3390/ijms252313065 (PMC11642401; doi:10.3390/ijms252313065)
Supplement: Supplementary file 1 [file ijms-25-13065-s001.zip › Table S4.xlsx]

## Sheet: Sheet1
Table 4 Primers for qRT-PCR.
Genes	Forward Primer	Rewerse Primer
AGL62	TTGGAGGTCACCTTCTCCGA	AGAGAAGACGATGACAGCGG
FIS1A	GCTTGTGGAACAGTGCTTGG	CAGCAGTAGCCGTAATGCCT
E13A	TTCAAGAGTGGCGTCCTGTC	TCTTGCACCACAACTCCAGG
CML35	TTAGTTCCGGCACTTCGTCC	GAATCCGTCCCCGTTCTTGT
AGL2	CCGGACAAGCCTTTGTCTCT	AAGGACCAACACCACCCAAG
VvGAPDH	TTCTCGTTGAGGGCTATTCCA	CCACAGACTTCATCGGTGACA
